# Supplementary material for: Manuka Honey Reduces NETosis on an Electrospun Template Within a Therapeutic Window
Source: Polymers (Basel). 2020 Jun 26;12(6):1430. doi: 10.3390/polym12061430 (PMC7362002; doi:10.3390/polym12061430)
Supplement: Supplementary file 1 [file polymers-12-01430-s001.zip]

Archive with 7 entries (7 files):
- Supplementary files 6 11 2020/Spreadsheet 1 Data for Figures 1 and 2.xlsx
- Supplementary files 6 11 2020/Spreadsheet 2 Data for Figure 3.xlsx
- Supplementary files 6 11 2020/Spreadsheet 3 Data for Figures 4, 5, and 6.xlsx
- Supplementary files 6 11 2020/Spreadsheet 4 Data for Figure 7.xlsx
- Supplementary files 6 11 2020/Spreadsheet 5 Data for Figures 8 and 9.xlsx
- Supplementary files 6 11 2020/Supplementary Document 1 Matlab code for Figures 5 and 6.docx
- Supplementary files 6 11 2020/Supplementary Figures.docx
