# Supplementary material for: Manuka Honey Reduces NETosis on an Electrospun Template Within a Therapeutic Window
Source: Polymers (Basel). 2020 Jun 26;12(6):1430. doi: 10.3390/polym12061430 (PMC7362002; doi:10.3390/polym12061430)
Supplement: Supplementary file 1 [file polymers-12-01430-s001.zip › Supplementary files 6 11 2020/Spreadsheet 1 Data for Figures 1 and 2.xlsx]

## Sheet: Sheet1
				Pore diameters
		LD no honey all		LD no honey 1 31 2019			LD no honey PDO 140			LD 0.1% honey		LD 0.1% honey 9 14 2018			LD 1% honey		LD 1% honey 9 26 2018			LD 10% honey 11 6 2018			LD 10% honey 9 15 2018				SD no honey			SD no honey			SD 0.1% honey		SD 0.1% honey 10 2 2018			SD 1% honey		SD 1% honey		SD 1% honey 11 7 2018			SD 1% honey 9 19 2018				SD 10 % honey
		5.994		5.994			9.907		LD 0.1H all	14.132		12.341			2.134		12.948			6.921			26.529				6.89			4.126			4.433		2.086			1.963		3.949		12.628			1.973				2.67
		14.256		14.256			15.703		14.132	13.54		30.509			4.29		7.114			9.727			14.264				11.919			4.354			5.917		5.247			3.033		6.004		11.309			3.361				3.42
		9.127		9.127			3.745		13.54	1.566		10.297			17.972		3.714			2.92			24.652				9.927			1.929			2.665		3.023			1.159		6.234		7.006			0.659				1.297
		9.227		9.227			20.827		1.566	2.67		38.445			6.754		11.868		LD 1% honey	4.224			26.837				13.584		SD no honey	3.368			1.823		2.618			2.287		5.29		6.688			1.729				2.358
		18.26		18.26			18.812		2.67	8.927		36.337			11.075		7.672		12.229	13.327			14.103				2.333		3.371	5.776			3.12		1.441			2.523		4.957		8.298			1.335				1.149
		5.393		5.393			35.829		8.927	13.725		41.302			5.974		8.976		20.247	10.547	LD 10% honey 11 6 2018		21.171				6.417		9.174	2.987			3.397		3.581			2.114		3.702		7.477	SD 1% honey		4.282				2.179
		12.726		12.726			9.654		13.725	9.461	LD 0.1 honey 5 16 2019	21.721			6.795		5.94		10.412	6.512	10.065		9.814				7.191		4.192	2.854			2.533		3.847			0.722		2.362		4.407	2.308		1.668				0.719
		18.565		18.565			13.601		9.461	5.176	10.196	8.885			7.607		16.862		12.352	9.114	14.452		4.947				8.857		9.134	7.001			2.401		4.035			3.373	SD 1% honey all	1.984		1.949	2.708		2.782				0.962
		8.496		8.496		LD no honey	16.391		5.176	18.365	36.739	11.493			2.589		11.821		25.661	13.93	9.801		15.55				8.138		3.92	7.732			1.898		3.115			8.662	1.963	4.092		3.469	1.103		1.807				0.448
		6.939		6.939		6.639	15.968		18.365	29.943	8.455	22.906			14.44		11.849		22.495	9.665	11.486		14.979				6.44		2.697	10.899			1.757		5.366			5.125	3.033	3.415		13.839	1.839		1.824				1.121
		5.586		5.586		8.832	11.648		29.943	8.468	15.246	30.134			3.267		8.25		5.691	13.608	2.671		36.306				4.306		6.724	8.252			2.926		5.795			4.428	1.159	1.315		9.128	2.095		2.907				2.803
		1.342		1.342		15.511	14.702		8.468	3.234	6.995	49.892			3.276		18.351		5.627	8.447	4.564		14.602				27.862		5.592	2.347			4.373	SD 0.1% honey	8.163			4.659	2.287	5.581		11.083	3.152		3.719				4.331
		2.498		2.498		28.843	10.004		3.234	47.112	6.613	21.706			4.447		8.475		14.294	18.352	5.227		9.44				13.416		6.137	4.621			2.859	6.774	4.073			4.006	2.523	1.427		13.288	2.816		4.317				5.446
		24.925		24.925		1.796	6.411		47.112	5.961	3.222	16.924			4.81		12.05		14.294	15.318	6.846		11.802				26.685		3.023	9.669			5.104	5.683	2.892			6.954	2.114	2.808		25.459	2.023		1.853				6.671
		32.446		32.446		3.222	19.931		5.961	2.845	2.856	5.737			2.083		15.172		11.12	16.809	18.324		12.582				8.363		4.074	10.672			3.281	1.345	1.423			3.952	0.722	3.793		4.235	1.558		2.959				1.187
		6.639				1.964	8.954		2.845		19.457	44.892			10.721		8.295		15.361	6.499	11.176		17.886				4.118		4.194	3.009			3.601	3.216	1.121			2.834	3.373	4.715		6.067	2.178		1.966				2.354
	100	8.832				4.064	19.054		10.196		19.787	52.614			2.5		4.092		15.497	7.922	7.638		25.497				7.254		4.471	2.685			3.918	4.768	2.882			3.02	8.662	2.33		3.888	1.917		1.926				0.912
		15.511				23.685	17.971		36.739		7.387	15.788			2.603		5.417		15.84	5.156	4.82		23.214				2.369		5.289	6.201			1.134	7.638	1.423			3.925	5.125	2.093		4.385	1.311		2.361				0.723
		28.843				26.741	13.644		8.455		5.335	48.118			5.455		18.382		7.84	18.212	19.003		23.637				8.588		7.537				0.819	12.026	4.153			1.127	4.428	5.576		6.696	0.923		1.558				2.488
		1.796				9.426	5.774		15.246		15.219	11.474			11.763		12.787		4.294	10.641	16.559		13.698				19.264		10.908				0.845	13.876	14.217			2.336	4.659	2.985		6.231	1.399		2.002				3.638
		3.222				21.225	29.068		6.995		10.873	29.508			11.176		7.155		8.887	8.697	11.486		7.608				6.929		4.72				1.061	14.509	4.311			3.545	4.006	2.844		4.361	1.836		1.72				4.347
		1.964				6.333	19.362		6.613		9.499	6.915			14.653		14.824		6.693	6.918	14.378		16.381				10.012		10.799				1.144	11.923	7.015			7.145	6.954	4.339		4.206	3.946		1.152				2.69
		4.064				3.804	24.35		3.222		14.515	5.147			5.025		13.277		8.593	8.819	13.633		10.69				4.125		8.054				3.016	6.028	1.201			2.501	3.952	1.315		4.661	1.902		1.886				1.425
		23.685				9.864	19.456		2.856		18.533	3.683			2.003		8.196		5.23	10.944	10.446		12.121				3.558		6.276				1.053	9.735	1.89			2.253	2.834	4.907		6.226	1.528		1.776				1.367
		26.741				11.355	22.744		19.457		18.57	4.765			5.018		18.537		6.433	5.976	9.967		12.056				2.277		4.263				2.484	5.039	4.577			5.104	3.02	3.126		2.569	0.657		1.577				3.214
		9.426				17.374	30.535		19.787		22.146	10.19			1.667		4.618		9.939	5.104	10.253		10.599				5.168		5.597				1.729	10.825	2.818			2.397	3.925	3.442		5.711	1.298		3.098				3.034
		21.225				14.326	16.38		7.387		23.844	19.877			18.78		20.761		11.936	3.702	8.684		11.339				1.245		3.939				2.035	13.902	2.441			1.482	1.127	3.972		5.244	4.334		1.555				1.997
		6.333				10.184	41.673		5.335		23.024				14.459		24.171		8.801	5.134	15.206		11.253				4.117		7.24				3.77	17.54	5.112			3.573	2.336	2.609		2.928	4.32		1.857				6.673
		3.804				6.655	6.172		15.219		12.08				10.286		5.362		3.54	5.034	12.581		20.799				3.495		5.278				7.687	1.448	5.026			2.669	3.545	2.006		5.207	1.465		1.41				1.55
		9.864				6.694	19.565		10.873		19.281				4.931		5.841		13.605	4.154	12.845		8.136				3.587		4.392				2.618	3.379	2.982			1.541	7.145	2.849		6.63	2.384		1.733				2.827
		11.355				12.981			9.499		10.162				7.941		6.801		18.489	7.185	16.451		17.34				5.717		10.219				5.341	6.543	3.38			1.744	2.501	5.142		4.54	1.936		1.726				3.063
		17.374				3.122			14.515		18.825				8.67		3.131		11.3	8.216	19.842		13.134				4.187		4.726				1.826	8.859	4.778			1.195	2.253	13.067		6.48	3.598		2.325				3.992
		14.326				14.342			18.533		20.179				10.154		6.05		19.414	5.962	8.429		17.489				5.828		8.769				3.909	4.793	8.674			0.694	5.104	6.528		2.501	0.493		1.24				5.965
		10.184		Bins		6.808			18.57		18.958				8.485		9.305		7.144	3.382	9.296		12.848				5.916		13.804				3.291	23.856	2.813			5.143	2.397	6.585		1.929	1.22		0.735				7.022
		6.655	< 10	10		26.597			22.146		9.261				11.908		8.638		6.967	8.394	5.253		17.919				15.271		8.454				3.682	2.455	5.806			2.902	1.482	3.721		4.967	1.306		0.672				2.911
		6.694	10-20	20		18.462			23.844		17.513				18.739		13.125		13.57	8.241	5.976		20.327				6.49		12.525				1.951	3.182	5.341			4.725	3.573	5.049		9.931	1.768		1.791				5.768
		12.981	20-30	30		30.107			23.024						18.106		10.37		15.421	5.923	4.205		40.422				10.199		8.162				4.648	5.274	4.941			2.617	2.669	1.375		8.685	1.304		3.542				0.511
		3.122	30-40	40		6.432			12.08						13.925		17.024		10.627	4.828	4.475		16.934				13.834		9.946				2.456	11.577	1.54			3.186	1.541	1.802		10.594	3.732		2.081				6.432
		14.342	40-50	50		6.968			19.281						7.19		9.286		16.444	7.841	4.306		13.799				8.681		5.149				1.912	2.76	1.565			2.067	1.744	1.334		4.608	1.526		0.497				4.842
		6.808	50-60	60		10.505			10.162						8.835		22.215		6.411	11.243	5.444		12.36				12.542		5.716				1.826	4.065				3.056	1.195	5.581		4.206	1.354		1.446				0.997
		26.597	60-70	70		36.403			18.825						2.461		10.488		12.029	6.609	6.296		3.663				2.406		10.42				2.834	4.321				1.898	0.694	2.135		3.495	1.688		1.181				5.087
		18.462	70-80	80		20.554			20.179						3.866		18.933		7.286	5.597	9.062		15.962				4.323		7.749				4.612	4.006				2.362	5.143	3.833		6.075	2.424		1.095				2.85
		30.107	80-90	90		14.544			18.958						2.202		7.658		10.714	6.071	3.71		29.269				4.731		5.606				3.836	6.407				2.334	2.902	2.742			1.726		0.715				1.94
		6.432	90-100	100		5.749			9.261						1.572		25.376		5.493	5.181	8.416		12.984				6.443		17.309				2.791	9.285				1.94	4.725	11.132			3.732		1.061				4.191
		6.968	100-110	110		12.336			17.513						13.422		6.514		9.864	3.147	7.274						11.342		5.693				1.448	7.745				1.296	2.617	1.898			2.419		0.413				10.305
		10.505	110-120	120		10.834			12.341						3.684		9.268		6.802	3.985	9.241						5.461		9.639				2.943	12.97				2.322	3.186	3.127			1.445		0.838				3.987
		36.403	120-130	130		18.347			30.509						14.025		18.781		23.028	4.343	5.269						5.495		4.749				2.791	6.822				2.816	2.067	4.804			2.61		2.936				7.074
		20.554	> 130			6.533			10.297	Bin	Frequency	Percentages			10.3		20.84		8.262	2.257	2.594						20.801		13.323				1.509	5.098				2.992	3.056	1.223			2.502		2.538				8.212
		14.544				8.132			38.445	10	24	33.8028			9.661		21.573		20.11	9.79	8.921	LD 10% honey all					20.545		6.583				4.912	4.441				5.584	1.898	1.812			4.133		2.706				2.948
		5.749				16.815			36.337	20	27	38.0282			6.671		16.96		5.315	6.782	5.451	6.921					4.841		8.935				2.457	10.646				1.271	2.362	2.471			2.299		4.197				7.872
		12.336				42.112			41.302	30	9	12.6761			1.537		6.488		15.715	12.374	5.125	9.727					7.335		8.843				1.93	13.293				3.976	2.334	2.515			2.109		1.135				2.545
		10.834				19.165			21.721	40	5	7.04225			7.904		14.28		6.495	5.445	3.646	2.92		Bin	Frequency	Percentages			9.132				2.372	15.581				2.962	1.94	3.872			3.271		1.198				6.178
		18.347				12.52			8.885	50	5	7.04225					9.131		20.35	7.349	11.013	4.224		10	150	66.3717		SD no honey all	3.203				3.458					5.24	1.296	3.99			0.744		1.044				2.295
		6.533				24.496			11.493	60	1	1.40845					14.556		6.772	8.173	7.048	13.327		20	64	28.3186		6.89	8.357				2.321					2.859	2.322	5.878			4.619		1.868				3.062
		8.132				7.329			22.906	70	0	0					9.261		10.368	7.735	9.978	10.547		30	10	4.42478		11.919	4.09				3.067					6.121	2.816	2.401			1.566		1.738				2.232
		16.815				20.457			30.134	80	0	0					16.828		20.709	5.403	13.735	6.512		40	1	0.442478		9.927	4.056				1.856					3.609	2.992	4.581			2.81		2.383				2.584
		42.112				5.161			49.892	90	0	0		LD 1% honey all compiled			21.203		12.459	12.046	3.218	9.114		50	1	0.442478		13.584					3.32		SD 0.1% honey all			4.119	5.584	2.935			1.679		1.746				0.691
		19.165				6.629			21.706	100	0	0		2.134			17.819		12.52	8.117	6.207	13.93		60	0	0		2.333	Bin	Frequency	Percentages		5.707		4.433			2.62	1.271	3.246			5.234		1.743				1.233
		12.52				10.189			16.924	110	0	0		4.29			10.076		14.812	9.951	6.596	9.665		70	0	0		6.417	10	97	80.1653		1.63		5.917			1.839	3.976	4.069			1.88		1.566				1.283
		24.496				11.322			5.737	120	0	0		17.972			18.933		24.19	9.697	7.969	13.608		80	0	0		7.191	20	20	16.5289		3.185		2.665			3.697	2.962	1.727			2.381		3.076				3.253
		7.329				16.625			44.892	130	0	0		6.754			4.148		9.347	5.188	7.984	8.447		90	0	0		8.857	30	4	3.30579		2.655		1.823			2.937	5.24	2.935			2.184		0.845				1.358
		20.457				19.899			52.614	More	0	0		11.075			3.858		7.825	6.317	7.697	18.352		100	0	0		8.138	40	0	0		2.747		3.12			2.927	2.859	1.837			2.802		2.714				2.122
		5.161				10.409			15.788	Total	71			5.974			12.38		17.114	9.737	7.918	15.318		110	0	0		6.44	50	0	0		1.586		3.397			2.382	6.121	1.837			3.448		0.869				1.447
		6.629				21.771			48.118					6.795			15.173		9.69	5.667	13.364	16.809		120	0	0		4.306	60	0	0		1.425		2.533			2.907	3.609	3.396			1.867		2.245				4.275
		10.189							11.474					7.607			9.664		23.197	5.733	9.428	6.499		130	0	0		27.862	70	0	0		3.889		2.401			0.885	4.119	4.17			1.436		1.268				2.524
		11.322		LD no honey					29.508					2.589			11.681		6.07	5.19	6.945	7.922		More	0	0		13.416	80	0	0		3.757		1.898			1.831	2.62	4.775			1.869		2.384				5.574
		16.625		Bin	Frequency	Percentages			6.915					14.44					13.579	1.977	3.875	5.156		Total	226			26.685	90	0	0		0.939		1.757			4.337	1.839	2.241			2.291		1.823				1.763
		19.899		10	38	38			5.147					3.267					6.878	2.414	3.286	18.212						8.363	100	0	0		4.604		2.926			3.125	3.697	5.566			1.834		4.7				2.257
		10.409		20	41	41			3.683					3.276					6.905	6.585	5.672	10.641						4.118	110	0	0		1.262		4.373			2.606	2.937	4.803			1.179		1.725				5.166
		21.771		30	14	14			4.765					4.447					10.433	5.734	3.345	8.697		mean	9.32862			7.254	120	0	0		2.705		2.859			1.6	2.927	4.019			1.336		1.527				6.032
		9.907		40	5	5			10.19					4.81	Bin	Frequency	Percentages		5.856	8.32	3.818	6.918		stdev	5.9313			2.369	130	0	0		3.251		5.104			3.166	2.382	3.889			0.912		2.657				1.453
		15.703		50	2	2			19.877					2.083	10	99	51.8325		7.775	4.943	4.157	8.819			226			8.588	More	0	0		5.336		3.281			4.198	2.907	3.189			0.923		3.163				1.792
		3.745		60	0	0								10.721	20	75	39.267		20.178	3.752	8.204	10.944						19.264	Total	121			5.108		3.601			7.222	0.885	5.437			2.098		1.536				5.846
		20.827		70	0	0								2.5	30	17	8.90052		6.668	5.244	4.023	5.976						6.929					2.167		3.918			1.775	1.831	2.938			2.363		3.513				5.482
		18.812		80	0	0								2.603	40	0	0		8.138	3.936	6.998	5.104						10.012					3.187		1.134			3.131	4.337	3.972			3.214		0.862				5.4
		35.829		90	0	0								5.455	50	0	0		6.411	4.279	13.253	3.702						4.125					1.526		0.819			1.444	3.125	2.901			5.868		2.042				14.228
		9.654		100	0	0								11.763	60	0	0		9.086	4.057	8.151	5.134						3.558		mean	7.40046		0.895		0.845			1.668	2.606	3.504			3.066		1.091				1.556
		13.601		110	0	0								11.176	70	0	0			4.549	12.03	5.034						2.277		stdev	4.61591		2.188		1.061			1.819	1.6	5.568			2.887		1.543				2.571
		16.391		120	0	0								14.653	80	0	0			6.505	9.733	4.154						5.168			121		1.527		1.144			3.038	3.166	1.806			1.396		1.705				4.369
		15.968		130	0	0								5.025	90	0	0			2.391	4.79	7.185						1.245					1.637		3.016			2.763	4.198	1.504			3.405		2.568				3.358
		11.648		More	0	0								2.003	100	0	0			2.029	5.516	8.216						4.117					1.898		1.053			1.415	7.222	2.528			1.794		1.385				2.189
		14.702		Total	100									5.018	110	0	0			5.816	5.377	5.962						3.495					2.413		2.484			2.01	1.775	12.182			2.579		1.44				5.794
		10.004												1.667	120	0	0			9.051	2.661	3.382						3.587					2.194		1.729			2.089	3.131	4.707			0.691		0.805				3.366
		6.411		mean	14.4681					mean	17.2042			18.78	130	0	0			6.544	3.846	8.394						5.717					3.187		2.035			2.758	1.444	4.103			2.143		2.242				2.256
		19.931		stdev	8.89885					stdev	12.5899			14.459	More	0	0			3.026	6.289	8.241						4.187					2.128		3.77			2.894	1.668	7.187			2.236		3.252				0.855
		8.954			200						142			10.286	Total	191				2.526	5.877	5.923						5.828					4.035		7.687			1.839	1.819	5.115			3.301		2.637				2.403
		19.054												4.931						6.91	6.012	4.828						5.916					1.616		2.618			1.947	3.038	6.455			1.021		2.735				1.57
		17.971												7.941						4.509	6.611	7.841						15.271					4.797		5.341			2.45	2.763	2.18			1.521		2.767				1.546
		13.644												8.67						11.518	4.551	11.243						6.49					0.892		1.826			2.579	1.415	2.865			1.732		2.082				1.39
		5.774												10.154		mean	10.7411			7.378	8.248	6.609						10.199					6.315		3.909			3.368	2.01	2.315			2.429		3.134				1.473
		29.068												8.485		stdev	5.69072				4.879	5.597						13.834					3.75		3.291			2.643	2.089	2.855			1.463		2.383				0.601
		19.362												11.908			191				5.396	6.071						8.681					3.386		3.682			3.071	2.758	5.716			0.933		3.606				0.998
		24.35												18.739							6.164	5.181						12.542					3.283		1.951			3.207	2.894	3.896			1.566		3.988				2.864
		19.456												18.106							3.761	3.147						2.406					7.783		4.648			1.3	1.839	3.673			1.447		4.142				5.877
		22.744												13.925							2.811	3.985						4.323					7.488		2.456			2.429	1.947	3.674			1.796		2.198				5.227
		30.535												7.19							2.661	4.343						4.731					3.938		1.912			1.744	2.45	4.54			3.45		3.857				2.232
		16.38												8.835							10.288	2.257						6.443					3.381		1.826			2.239	2.579	4.866			2.103		0.852				3.329
		41.673												2.461							13.724	9.79						11.342					3.32		2.834			1.947	3.368	5.007			1.92		1.737				1.773
		6.172												3.866								6.782						5.461					1.471		4.612			1.415	2.643				1.443		0.825				2.748
		19.565												2.202								12.374						5.495					2.437		3.836			3.946	3.071				2.139		1.036				4.872
														1.572								5.445						20.801					4.138		2.791			1.3	3.207				0.697		2.773				1.758
														13.422								7.349						20.545					2.354		1.448			1.3	1.3				0.638		2.41				1.432
														3.684								8.173						4.841					2.138		2.943			1.012	2.429				0.767		2.355				2.954
														14.025								7.735						7.335					2.569		2.791			1.188	1.744				0.807		1.984				2.236
														10.3								5.403						3.371					4.026		1.509			2.01	2.239						0.942				1.384
														9.661								12.046						9.174					1.971		4.912			2.111	1.947						1.592				1.429
														6.671								8.117						4.192					3.84		2.457			0.747	1.415						0.936				2.584
														1.537								9.951						9.134					2.456		1.93			1.842	3.946						1.112				3.44
														7.904								9.697						3.92					1.804		2.372			1.227	1.3						1.467				2.328
														12.948								5.188						2.697					1.662		3.458			2.39	1.3						2.584				4.826
														7.114								6.317						6.724					2.966		2.321			1.005	1.012						0.883				3.42
														3.714								9.737						5.592					5.788		3.067			1.994	1.188						0.819				6.657
														11.868								5.667						6.137							1.856			4.499	2.01	mean	2.99424				1.047				5.543
														7.672								5.733						3.023							3.32			3.993	2.111	stdev	2.19295				0.971				2.84
														8.976								5.19						4.074							5.707			3.205	0.747		531				3.067				5.023
														5.94								1.977						4.194							1.63			3.633	1.842						2.026				5.587
														16.862								2.414						4.471							3.185			1.973	1.227						2.695				7.706
														11.821								6.585						5.289							2.655			4.343	2.39						1.107				9.52
														11.849								5.734						7.537							2.747			2.005	1.005						2.187				6.073
														8.25								8.32						10.908							1.586			1.762	1.994						1.385				4.202
														18.351								4.943						4.72							1.425			2.35	4.499						2.012				2.252
														8.475								3.752						10.799							3.889			4.947	3.993	Bin	Frequency	Percentages			2.145				4.268
														12.05								5.244						8.054							3.757			2.417	3.205	10-20	521	98.1168			1.632				3.482
														15.172								3.936						6.276							0.939			3.949	3.633	20-30	9	1.69492			1.646				2.319
														8.295								4.279						4.263							4.604			2.328	1.973	30-40	1	0.188324			1.676				2.842
														4.092								4.057						5.597							1.262			1.75	4.343	40-50	0	0			2.55				2.821
														5.417								4.549						3.939							2.705			4.938	2.005	50-60	0	0			2.187				2.463
														18.382								6.505						7.24							3.251			3.784	1.762	60-70	0	0			2.618				4.557
														12.787								2.391						5.278							5.336			2.022	2.35	70	0	0			1.225				2.713
														7.155								2.029						4.392							5.108			1.887	4.947	80	0	0			3.079				2.272
														14.824								5.816						10.219							2.167			4.563	2.417	90	0	0			0.841				2.39
														13.277								9.051						4.726							3.187			4.692	3.949	100	0	0			2.515				1.975
														8.196								6.544						8.769							1.526			2.417	2.328	110	0	0			1.254				1.279
														18.537								3.026						13.804							0.895			2.923	1.75	120	0	0			1.872				4.058
														4.618								2.526						8.454							2.188			1.896	4.938	130	0	0			1.804
														20.761								6.91						12.525							1.527			1.635	3.784	More	0	0			3.342
														24.171								4.509						8.162							1.637			2.652	2.022	Total	531				3.9
														5.362								11.518						9.946							1.898			2.817	1.887						3.113
														5.841								7.378						5.149							2.413			2.897	4.563						1.639
														6.801								10.065						5.716							2.194			3.268	4.692						2.406
														3.131								14.452						10.42							3.187			1.936	2.417						2.386
														6.05								9.801						7.749							2.128			2.047	2.923						2.839
														9.305								11.486						5.606							4.035			2.756	1.896						3.289
														8.638								2.671						17.309							1.616			2.811	1.635
														13.125								4.564						5.693							4.797			1.829	2.652
														10.37								5.227						9.639							0.892			3.363	2.817
														17.024								6.846						4.749							6.315			2.422	2.897
														9.286								18.324						13.323							3.75			4.87	3.268
														22.215								11.176						6.583							3.386			3.714	1.936
														10.488								7.638						8.935							3.283			6.159	2.047
														18.933								4.82						8.843							7.783				2.756
														7.658								19.003						9.132							7.488				2.811
														25.376								16.559						3.203							3.938				1.829
														6.514								11.486						8.357							3.381				3.363
														9.268								14.378						4.09							3.32				2.422
														18.781								13.633						4.056							1.471	Bin	Frequency	Percentages	4.87
														20.84								10.446						4.126							2.437	10	177	92.6702	3.714
														21.573								9.967						4.354							4.138	20	13	6.80628	6.159
														16.96								10.253						1.929							2.354	30	1	0.52356	3.949
														6.488								8.684						3.368							2.138	40	0	0	6.004
														14.28								15.206						5.776							2.569	50	0	0	6.234
														9.131								12.581						2.987							4.026	60	0	0	5.29
														14.556								12.845						2.854							1.971	70	0	0	4.957
														9.261								16.451						7.001							3.84	80	0	0	3.702
														16.828								19.842						7.732							2.456	90	0	0	2.362
														21.203								8.429						10.899							1.804	100	0	0	1.984
														17.819								9.296						8.252							1.662	110	0	0	4.092
														10.076								5.253						2.347							2.966	120	0	0	3.415
														18.933								5.976						4.621							5.788	130	0	0	1.315
														4.148								4.205						9.669							6.774	More	0	0	5.581
														3.858								4.475						10.672							5.683	Total	191		1.427
														12.38								4.306						3.009							1.345				2.808
														15.173								5.444						2.685							3.216				3.793
														9.664								6.296						6.201							4.768	mean	4.25854		4.715
														11.681								9.062													7.638	stdev	3.41292		2.33
														12.229								3.71													12.026				2.093
														20.247								8.416													13.876				5.576
														10.412								7.274													14.509				2.985
														12.352								9.241													11.923				2.844
														25.661								5.269													6.028				4.339
														22.495								2.594													9.735				1.315
														5.691								8.921													5.039				4.907
														5.627								5.451													10.825				3.126
														14.294								5.125													13.902				3.442
														14.294								3.646													17.54				3.972
														11.12								11.013													1.448				2.609
														15.361								7.048													3.379				2.006
														15.497								9.978													6.543				2.849
														15.84								13.735													8.859				5.142
														7.84								3.218													4.793				13.067
														4.294								6.207													23.856				6.528
														8.887								6.596													2.455				6.585
														6.693								7.969													3.182				3.721
														8.593								7.984													5.274				5.049
														5.23								7.697													11.577				1.375
														6.433								7.918													2.76				1.802
														9.939								13.364													4.065				1.334
														11.936								9.428													4.321				5.581
														8.801								6.945													4.006				2.135
														3.54								3.875													6.407				3.833
														13.605								3.286													9.285				2.742
														18.489								5.672													7.745				11.132
														11.3								3.345													12.97				1.898
														19.414								3.818													6.822				3.127
														7.144								4.157													5.098				4.804
														6.967								8.204													4.441				1.223
														13.57								4.023													10.646				1.812
														15.421								6.998													13.293				2.471
														10.627								13.253													15.581				2.515
														16.444								8.151													2.086				3.872
														6.411								12.03													5.247				3.99
														12.029								9.733													3.023				5.878
														7.286								4.79													2.618				2.401
														10.714								5.516													1.441				4.581
														5.493								5.377													3.581				2.935
														9.864								2.661													3.847				3.246
														6.802								3.846													4.035				4.069
														23.028								6.289													3.115				1.727
														8.262								5.877													5.366				2.935
														20.11								6.012													5.795				1.837
														5.315								6.611													8.163				1.837
														15.715								4.551													4.073				3.396
														6.495								8.248													2.892				4.17
														20.35								4.879													1.423				4.775
														6.772								5.396													1.121				2.241
														10.368								6.164													2.882				5.566
														20.709								3.761													1.423				4.803
														12.459								2.811													4.153				4.019
														12.52								2.661													14.217				3.889
														14.812								10.288													4.311				3.189
														24.19								13.724													7.015				5.437
														9.347								26.529													1.201				2.938
														7.825								14.264													1.89				3.972
														17.114								24.652													4.577				2.901
														9.69								26.837													2.818				3.504
														23.197								14.103													2.441				5.568
														6.07								21.171													5.112				1.806
														13.579								9.814													5.026				1.504
														6.878								4.947													2.982				2.528
														6.905								15.55													3.38				12.182
														10.433								14.979													4.778				4.707
														5.856								36.306													8.674				4.103
														7.775								14.602													2.813				7.187
														20.178								9.44													5.806				5.115
														6.668								11.802													5.341				6.455
														8.138								12.582													4.941				2.18
														6.411								17.886													1.54				2.865
														9.086								25.497													1.565				2.315
																						23.214																	2.855
																						23.637																	5.716
																						13.698																	3.896
																						7.608																	3.673
																						16.381																	3.674
																						10.69																	4.54
																						12.121																	4.866
																						12.056																	5.007
																						10.599																	12.628
																						11.339																	11.309
																						11.253																	7.006
																						20.799																	6.688
																						8.136																	8.298
																						17.34																	7.477
																						13.134																	4.407
																						17.489																	1.949
																						12.848																	3.469
																						17.919																	13.839
																						20.327																	9.128
																						40.422																	11.083
																						16.934																	13.288
																						13.799																	25.459
																						12.36																	4.235
																						3.663																	6.067
																						15.962																	3.888
																						29.269																	4.385
																						12.984																	6.696
																																							6.231
																																							4.361
																																							4.206
																																							4.661
																																							6.226
																																							2.569
																																							5.711
																																							5.244
																																							2.928
																																							5.207
																																							6.63
																																							4.54
																																							6.48
																																							2.501
																																							1.929
																																							4.967
																																							9.931
																																							8.685
																																							10.594
																																							4.608
																																							4.206
																																							3.495
																																							6.075
																																							2.308
																																							2.708
																																							1.103
																																							1.839
																																							2.095
																																							3.152
																																							2.816
																																							2.023
																																							1.558
																																							2.178
																																							1.917
																																							1.311
																																							0.923
																																							1.399
																																							1.836
																																							3.946
																																							1.902
																																							1.528
																																							0.657
																																							1.298
																																							4.334
																																							4.32
																																							1.465
																																							2.384
																																							1.936
																																							3.598
																																							0.493
																																							1.22
																																							1.306
																																							1.768
																																							1.304
																																							3.732
																																							1.526
																																							1.354
																																							1.688
																																							2.424
																																							1.726
																																							3.732
																																							2.419
																																							1.445
																																							2.61
																																							2.502
																																							4.133
																																							2.299
																																							2.109
																																							3.271
																																							0.744
																																							4.619
																																							1.566
																																							2.81
																																							1.679
																																							5.234
																																							1.88
																																							2.381
																																							2.184
																																							2.802
																																							3.448
																																							1.867
																																							1.436
																																							1.869
																																							2.291
																																							1.834
																																							1.179
																																							1.336
																																							0.912
																																							0.923
																																							2.098
																																							2.363
																																							3.214
																																							5.868
																																							3.066
																																							2.887
																																							1.396
																																							3.405
																																							1.794
																																							2.579
																																							0.691
																																							2.143
																																							2.236
																																							3.301
																																							1.021
																																							1.521
																																							1.732
																																							2.429
																																							1.463
																																							0.933
																																							1.566
																																							1.447
																																							1.796
																																							3.45
																																							2.103
																																							1.92
																																							1.443
																																							2.139
																																							0.697
																																							0.638
																																							0.767
																																							0.807
																																							1.973
																																							3.361
																																							0.659
																																							1.729
																																							1.335
																																							4.282
																																							1.668
																																							2.782
																																							1.807
																																							1.824
																																							2.907
																																							3.719
																																							4.317
																																							1.853
																																							2.959
																																							1.966
																																							1.926
																																							2.361
																																							1.558
																																							2.002
																																							1.72
																																							1.152
																																							1.886
																																							1.776
																																							1.577
																																							3.098
																																							1.555
																																							1.857
																																							1.41
																																							1.733
																																							1.726
																																							2.325
																																							1.24
																																							0.735
																																							0.672
																																							1.791
																																							3.542
																																							2.081
																																							0.497
																																							1.446
																																							1.181
																																							1.095
																																							0.715
																																							1.061
																																							0.413
																																							0.838
																																							2.936
																																							2.538
																																							2.706
																																							4.197
																																							1.135
																																							1.198
																																							1.044
																																							1.868
																																							1.738
																																							2.383
																																							1.746
																																							1.743
																																							1.566
																																							3.076
																																							0.845
																																							2.714
																																							0.869
																																							2.245
																																							1.268
																																							2.384
																																							1.823
																																							4.7
																																							1.725
																																							1.527
																																							2.657
																																							3.163
																																							1.536
																																							3.513
																																							0.862
																																							2.042
																																							1.091
																																							1.543
																																							1.705
																																							2.568
																																							1.385
																																							1.44
																																							0.805
																																							2.242
																																							3.252
																																							2.637
																																							2.735
																																							2.767
																																							2.082
																																							3.134
																																							2.383
																																							3.606
																																							3.988
																																							4.142
																																							2.198
																																							3.857
																																							0.852
																																							1.737
																																							0.825
																																							1.036
																																							2.773
																																							2.41
																																							2.355
																																							1.984
																																							0.942
																																							1.592
																																							0.936
																																							1.112
																																							1.467
																																							2.584
																																							0.883
																																							0.819
																																							1.047
																																							0.971
																																							3.067
																																							2.026
																																							2.695
																																							1.107
																																							2.187
																																							1.385
																																							2.012
																																							2.145
																																							1.632
																																							1.646
																																							1.676
																																							2.55
																																							2.187
																																							2.618
																																							1.225
																																							3.079
																																							0.841
																																							2.515
																																							1.254
																																							1.872
																																							1.804
																																							3.342
																																							3.9
																																							3.113
																																							1.639
																																							2.406
																																							2.386
																																							2.839
																																							3.289
[truncated: 5 more columns]
