# Supplementary material for: Manuka Honey Reduces NETosis on an Electrospun Template Within a Therapeutic Window
Source: Polymers (Basel). 2020 Jun 26;12(6):1430. doi: 10.3390/polym12061430 (PMC7362002; doi:10.3390/polym12061430)
Supplement: Supplementary file 1 [file polymers-12-01430-s001.zip › Supplementary files 6 11 2020/Spreadsheet 2 Data for Figure 3.xlsx]

## Sheet: Sheet1
		raw honey release by well
		LD Blank
		15 min	30 min	45 min	1 hour	2 hour	3 hour	6 hour	12 hour	1 day	2 day	3 day	7 day	14 day	21 day
	s1	0.00811688	0.0146104	0.00162338	0.0357143	2.5974e-09	-0.0113636	0.0633117	-0.0211039	-0.0243506	-0.00162337	-0.00811688	-0.025974	0.0227273	-0.0211039															Hours
	s2	0.0126623	-0.0113636	-0.0113636	-0.0162338	0.012987	0.00811688	-0.0275974	-0.0146104	0.0211039	-0.00811688	0.0113636	-0.0064935	-0.0227273	0.0568182															0.25
	s3	-0.00746753	-0.00487013	0.00811689	0.00974026	0.0194805	-0.0113636	-0.00811688	0.0243507	-0.0113636	0.00487013	-0.00162338	0.025974	-0.0422078	0.0113636															0.5
	s4	-0.0133117	0.00162337	0.00162338	-0.0292208	-0.0324675	0.0146104	-0.0275974	0.0113636	0.0146104	0.00487013	-0.00162338	0.00649351	0.0422078	-0.0470779															0.75
	Cumulative honey release by well	2.5974e-09	-1.4026e-08	1.19481e-08	-5.19481e-10	1.03896e-08	-1.4026e-08	-3.11688e-09	1.2987e-08	-1.11022e-16	1.50649e-08	9.87013e-10	6.23377e-09	5.19481e-09	-9.35065e-09															1
		LD Blank																												2
		15 min	30 min	45 min	1 hour	2 hour	3 hour	6 hour	12 hour	1 day	2 day	3 day	7 day	14 day	21 day															3
	s1	0.00811688	0.0227273	0.0243506	0.0600649	0.0600649	0.0487013	0.112013	0.0909091	0.0665584	0.0649351	0.0568182	0.0308442	0.0535714	0.0324675															6
	s2	0.0126623	0.0012987	-0.0100649	-0.0262987	-0.0133117	-0.00519481	-0.0327922	-0.0474026	-0.0262987	-0.0344156	-0.0230519	-0.0295454	-0.0522727	0.00454546
	s3	-0.00746753	-0.0123377	-0.00422078	0.00551948	0.025	0.0136364	0.00551948	0.0298701	0.0185065	0.0233766	0.0217533	0.0477273	0.00551949	0.0168831
	s4	-0.0133117	-0.0116883	-0.0100649	-0.0392857	-0.0717532	-0.0571429	-0.0847403	-0.0733766	-0.0587662	-0.0538961	-0.0555195	-0.049026	-0.00681817	-0.0538961
	avg	6.49351e-10	-2.85714e-09	1.2987e-10	-4.68375e-17	2.5974e-09	-9.09091e-10	-1.68831e-09	1.55844e-09	1.55844e-09	5.32468e-09	5.57143e-09	7.12987e-09	8.42857e-09	6.09091e-09
	stdev	0.0123718	0.0164017	0.0164659	0.0442465	0.0564462	0.044159	0.0833339	0.074806	0.054521	0.0543208	0.0493805	0.046568	0.0435097	0.0377034
		raw honey release by well
		LD 0.1H
		15 min	30 min	45 min	1 hour	2 hour	3 hour	6 hour	12 hour	1 day	2 day	3 day	7 day	14 day	21 day
	s1	0	0.0405844	0.00811689	-0.0162338	0	0	0.0496753	0	0.00811688	0.0373377	0.0373377	0	0.0175325	0
	s2	0	-0.0113636	0.0600649	0.00324675	0	0	-0.00292208	0	-0.00487013	0.00487013	0.0503247	0	0.0220779	0
	s3	0	0.0146104	-0.0178571	0.00324675	0	0	0.0308442	0	0.00811688	0.0113636	0.0503247	0	-0.0233766	0
	s4	0	-0.0113636	-0.0113636	0.0162338	0	0	0.121753	0	-0.00487013	0.00487013	0.0827922	0	0.0025974	0
	avg	0	0.0324675	0.0389611	0.00649351	0	0	0.199351	0	0.00649351	0.0584416	0.220779	0	0.0188312	0
LD 0.1H	stdev	0	0.0248682	0.0353185	0.0133867	0	0	0.0526505	0	0.00749806	0.0154576	0.0193901	0	0.0204889	0
		15 min	30 min	45 min	1 hour	2 hour	3 hour	6 hour	12 hour	1 day	2 day	3 day	7 day	14 day	21 day
	s1	0	0.0405844	0.0487013	0.0324675	0.0324675	0.0324675	0.0821429	0.0821429	0.0902597	0.127597	0.164935	0.164935	0.182468	0.182468
	s2	0	-0.0113636	0.0487013	0.0519481	0.0519481	0.0519481	0.049026	0.049026	0.0441558	0.049026	0.0993507	0.0993507	0.121429	0.121429
	s3	0	0.0146104	-0.00324675	-6.49351e-10	-6.49351e-10	-6.49351e-10	0.0308442	0.0308442	0.038961	0.0503247	0.100649	0.100649	0.0772727	0.0772727
	s4	0	-0.0113636	-0.0227273	-0.00649351	-0.00649351	-0.00649351	0.11526	0.11526	0.11039	0.11526	0.198052	0.198052	0.200649	0.200649
	avg	0	0.00811688	0.0178571	0.0194805	0.0194805	0.0194805	0.0693182	0.0693182	0.0709416	0.085552	0.140747	0.140747	0.145455	0.145455
	stdev	0	0.0248682	0.0364929	0.0275496	0.0275496	0.0275496	0.0372698	0.0372698	0.0349741	0.0417352	0.0489571	0.0489571	0.0566934	0.0566934
		raw honey release by well
		LD 1H
		15 min	30 min	45 min	1 hour	2 hour	3 hour	6 hour	12 hour	1 day	2 day	3 day	7 day	14 day	21 day
	s1	0.126299	0.0146104	0.099026	0	0	0	0	0.0308442	-0.00487013	0.0243507	0.0373377	0	0	0
	s2	0.00292208	0.0146104	0.0795455	0	0	0	0	0.0308442	0.0211039	0.0438312	0.00487013	0	0	0
	s3	0.0159091	0.0470779	0.0665584	0	0	0	0	0.0178571	0.0470779	0.0633117	0.0178571	0	0	0
	s4	0.00292208	0.0146104	0.073052	0	0	0	0	0.0243507	0.0275974	0.0113636	0.102273	0	0	0
Cumulative honey release by well	avg	0.037013	0.0227273	0.0795455	0	0	0	0	0.025974	0.0227273	0.0357143	0.0405844	0	0	0
LD 1H	stdev	0.0598378	0.0162338	0.0140276	0	0	0	0	0.00621706	0.0214548	0.0227273	0.0432359	0	0	0
		15 min	30 min	45 min	1 hour	2 hour	3 hour	6 hour	12 hour	1 day	2 day	3 day	7 day	14 day	21 day
	s1	0.126299	0.140909	0.239935	0.239935	0.239935	0.239935	0.239935	0.270779	0.270779	0.29026	0.327597	0.327597	0.327597	0.327597
	s2	0.00292208	0.0175325	0.0970779	0.0970779	0.0970779	0.0970779	0.0970779	0.127922	0.127922	0.192857	0.197727	0.197727	0.197727	0.197727
	s3	0.0159091	0.062987	0.129545	0.129545	0.129545	0.129545	0.129545	0.147403	0.147403	0.257792	0.275649	0.275649	0.275649	0.275649
	s4	0.00292208	0.0175325	0.0905844	0.0905844	0.0905844	0.0905844	0.0905844	0.114935	0.114935	0.153896	0.256169	0.256169	0.256169	0.256169
	avg	0.037013	0.0597403	0.139286	0.139286	0.139286	0.139286	0.139286	0.16526	0.16526	0.223701	0.264286	0.264286	0.264286	0.264286																* indicates different from the corresponding LD template at that honey concentration
	stdev	0.0598378	0.0582006	0.0692302	0.0692302	0.0692302	0.0692302	0.0692302	0.0716005	0.0716005	0.0616883	0.0536452	0.0536452	0.0536452	0.0536452																"+" indicates different from all other honey concentrations of that fiber diameter category
		raw honey release by well																													"^" indicates different from the non-honey blank of that fiber diameter category
		LD 10H
		15 min	30 min	45 min	1 hour	2 hour	3 hour	6 hour	12 hour	1 day	2 day	3 day	7 day	14 day	21 day
	s1	0.637338	0.293831	0.118506	0.0616883	0.00649351	0.0340909	0.00487013	0.0243507	0.063961	0.0438312	-0.00811688	0.0844156	-0.00974026	0
	s2	0.636688	0.23539	0.073052	0.100649	0.0324675	0.0535714	0.0438312	0.0957792	0.087987	0.0243507	0.0113636	0.025974	0.00324675	0
	s3	0.58474	0.293831	0.0665584	-0.00324675	2.5974e-09	0.0405844	0.0308442	0.121753	0.0977273	0.0633117	0.0178571	0.0519481	-0.0162338	0
	s4	0.588636	0.287338	0.112013	-0.00324675	-0.0064935	0.0146104	0.0178571	0.00487013	0.104221	0.0308442	0.0373377	0.0649351	0.107143	0
	Cumulative honey release by well	0.611851	0.277597	0.0925325	0.038961	0.00811689	0.0357143	0.0243506	0.0616883	0.088474	0.0405844	0.0146104	0.0568182	0.0211039	0
LD 10H	stdev	0.0290997	0.0283045	0.0265096	0.0512672	0.0170776	0.0162338	0.0167662	0.0559535	0.0176513	0.0171802	0.0187451	0.0245124	0.0579282	0
		15 min	30 min	45 min	1 hour	2 hour	3 hour	6 hour	12 hour	1 day	2 day	3 day	7 day	14 day	21 day
	s1	0.637338	0.931169	1.04968	1.11136	1.11786	1.15195	1.15682	1.18117	1.24513	1.28896	1.28084	1.36526	1.35552	1.35552
	s2	0.636688	0.872078	0.94513	1.04578	1.07825	1.13182	1.17565	1.27143	1.35942	1.38377	1.39513	1.4211	1.42435	1.42435
	s3	0.58474	0.878571	0.94513	0.941883	0.941883	0.982468	1.01331	1.13506	1.23279	1.2961	1.31396	1.36591	1.34968	1.34968
	s4	0.588636	0.875974	0.987987	0.98474	0.978247	0.992857	1.01071	1.01558	1.11981	1.15065	1.18799	1.25292	1.36006	1.36006
	avg	0.611851	0.889448	0.981981	1.02094	1.02906	1.06477	1.08912	1.15081	1.23929	1.27987	1.29448	1.3513	1.3724	1.3724
	stdev	0.0290997	0.0279416	0.0494456	0.0738328	0.0826359	0.0895184	0.089377	0.106465	0.0979508	0.0963303	0.0857061	0.0706142	0.0348922	0.0348922
		raw honey release by well
		SD Blank
		15 min	30 min	45 min	1 hour	2 hour	3 hour	6 hour	12 hour	1 day	2 day	3 day	7 day	14 day	21 day
	s1	0.0243506	0.0064935	-0.00487013	0.0012987	0.0308442	0.00811688	0.0324675	-0.0113636	-0.0178571	0.0483766	-0.00974026	0.00324675	-0.00487013	-0.0308442
	s2	-0.00811689	-0.0519481	0.00811688	0.00519481	-0.0211039	0.00162338	-0.025974	0.0665584	0.00811688	-0.049026	-0.00974026	0.0681818	-0.0113636	-0.00487013
	s3	-0.00811689	-0.025974	-0.0113636	-0.0012987	-0.00811688	0.00811688	1.2987e-10	-0.0438312	0.00162338	-0.0237013	0.00324675	-0.0422078	0.00811689	0.0340909
	s4	-0.00811689	0.0714286	0.00811688	-0.00519481	-0.00162338	-0.0178571	-0.00649351	-0.0113636	0.00811688	0.0243507	0.0162338	-0.0292208	0.00811689	0.00162338
	Cumulative honey release by well	-1.50649e-08	-1.97403e-08	-1.4026e-08	-1.4026e-08	-1.03896e-09	-9.71445e-17	5.1948e-10	1.19481e-08	-2.07792e-09	1.14286e-08	-1.24675e-08	-4.67532e-09	1.4026e-08	-2.07792e-09
		SD Blank
		15 min	30 min	45 min	1 hour	2 hour	3 hour	6 hour	12 hour	1 day	2 day	3 day	7 day	14 day	21 day
	s1	0.0243506	0.0308441	0.025974	0.0272727	0.0581169	0.0662338	0.0662338	0.0873377	0.0873377	0.117857	0.108117	0.111364	0.106493	0.0756493
	s2	-0.00811689	-0.0600649	-0.0519481	-0.0467533	-0.0678572	-0.0662338	-0.0662338	-0.0256494	-0.0256494	-0.0665584	-0.0762987	-0.00811689	-0.0194805	-0.0243507
	s3	-0.00811689	-0.0340909	-0.0454546	-0.0467533	-0.0548701	-0.0467533	-0.0467533	-0.0905844	-0.0905844	-0.112662	-0.109416	-0.151623	-0.143507	-0.109416
	s4	-0.00811689	0.0633117	0.0714286	0.0662338	0.0662338	0.0467532	0.0467532	0.0288961	0.0288961	0.0613636	0.0775974	0.0483766	0.0564935	0.0581169
	avg	-3.76623e-09	-8.7013e-09	-1.22078e-08	-1.20779e-08	0.000405832	-1.23377e-08	-1.23377e-08	-9.22078e-09	-9.22078e-09	-6.88312e-09	-1e-08	-1.11688e-08	-7.66234e-09	-8.18182e-09
	stdev	0.0162338	0.0569494	0.0592773	0.0562804	0.0715988	0.0661956	0.0661956	0.0759962	0.0759962	0.10767	0.108787	0.112246	0.10879	0.0849806
		raw honey release by well
		SD 0.1H
		15 min	30 min	45 min	1 hour	2 hour	3 hour	6 hour	12 hour	1 day	2 day	3 day	7 day	14 day	21 day
	s1	0.0373377	0.0714286	-0.0178571	-0.024026	0	0.0146104	0.0896104	0	0.00811688	0	0.0162338	0	0.0464286	0.00162338
	s2	0.00487013	0.0519481	0.0340909	0.00844156	0	0.112013	0.112987	0	-0.0178571	0	0.00324675	0	0.0425325	-0.0308442
	s3	-0.00162338	0.00649351	0.0470779	0.00844156	0	0.099026	0.061039	0	-0.00487013	0	0.00974026	0	0.0282468	-0.0178571
	s4	0.0178571	-0.00649351	-0.0178571	0.0214286	0	-0.0243506	0.0928571	0	0.0470779	0	0.126623	0	0.0711039	0.0535714
	Cumulative honey release by well	0.0146104	0.0308442	0.0113636	0.00357143	0	0.0503247	0.0891234	0	0.00811688	0	0.038961	0	0.0470779	0.00162338
SD 0.1H	stdev	0.0171802	0.036876	0.0341553	0.0193901	0	0.0659019	0.0213884	0	0.0280552	0	0.0586816	0	0.0178227	0.0371135
		15 min	30 min	45 min	1 hour	2 hour	3 hour	6 hour	12 hour	1 day	2 day	3 day	7 day	14 day	21 day
	s1	0.0373377	0.108766	0.0909091	0.0668831	0.0668831	0.0814935	0.171104	0.171104	0.179221	0.179221	0.195455	0.195455	0.241883	0.243506
	s2	0.00487013	0.0568182	0.0909091	0.0993506	0.0993506	0.211364	0.324351	0.324351	0.306493	0.306493	0.30974	0.30974	0.352273	0.321429
	s3	-0.00162338	0.00487013	0.051948	0.0603896	0.0603896	0.159416	0.220455	0.220455	0.215584	0.215584	0.225325	0.225325	0.253571	0.235714
	s4	0.0178571	0.0113636	-0.00649351	0.0149351	0.0149351	-0.00941559	0.0834416	0.0834416	0.130519	0.130519	0.257143	0.257143	0.328247	0.381818
	avg	0.0146104	0.0454545	0.0568182	0.0603896	0.0603896	0.110714	0.199838	0.199838	0.207955	0.207955	0.246916	0.246916	0.293993	0.295617
	stdev	0.0171802	0.0481206	0.0460307	0.0347671	0.0347671	0.0962413	0.100502	0.100502	0.0743639	0.0743639	0.0488738	0.0488738	0.0545258	0.0692838
		raw honey release by well
		SD 1H
		15 min	30 min	45 min	1 hour	2 hour	3 hour	6 hour	12 hour	1 day	2 day	3 day	7 day	14 day	21 day
	s1	0.0308442	0.103896	0	0	0	0.0146104	0.0324675	0.0665584	0	0	0.0292208	0	0.0211039	0
	s2	0.0568182	0.051948	0	0	0	0.0730519	0.038961	-0.0178571	0	0	0.00324675	0	0.0405844	0
	s3	0.0827922	0.0909091	0	0	0	-0.0113636	0.038961	-0.0308442	0	0	0.00324675	0	0.0405844	0
	s4	0.0827922	0.0779221	0	0	0	-0.0308442	0.038961	-0.0113636	0	0	-0.00324676	0	0.086039	0
	Cumulative honey release by well	0.0633117	0.0811688	0	0	0	0.0113636	0.0373377	0.00162338	0	0	0.00811688	0	0.0470779	0
	stdev	0.0248682	0.0221795	0	0	0	0.0451443	0.00324675	0.0440411	0	0	0.0143984	0	0.0275496	0
		15 min	30 min	45 min	1 hour	2 hour	3 hour	6 hour	12 hour	1 day	2 day	3 day	7 day	14 day	21 day
	s1	0.0308442	0.13474	0.13474	0.13474	0.13474	0.149351	0.181818	0.248377	0.248377	0.248377	0.277597	0.277597	0.298701	0.298701
	s2	0.0568182	0.108766	0.108766	0.108766	0.108766	0.181818	0.220779	0.202922	0.202922	0.202922	0.206169	0.206169	0.246753	0.246753
	s3	0.0827922	0.173701	0.173701	0.173701	0.173701	0.162338	0.201299	0.170455	0.170455	0.170455	0.173701	0.173701	0.214286	0.214286
	s4	0.0827922	0.160714	0.160714	0.160714	0.160714	0.12987	0.168831	0.157468	0.157468	0.157468	0.154221	0.154221	0.24026	0.24026
	avg	0.0633117	0.144481	0.144481	0.144481	0.144481	0.155844	0.193182	0.194805	0.194805	0.194805	0.202922	0.202922	0.25	0.25
	stdev	0.0248682	0.0287968	0.0287968	0.0287968	0.0287968	0.0218604	0.0227273	0.0405086	0.0405086	0.0405086	0.0541991	0.0541991	0.0353683	0.0353683
		raw honey release by well
		SD 10H
		15 min	30 min	45 min	1 hour	2 hour	3 hour	6 hour	12 hour	1 day	2 day	3 day	7 day	14 day	21 day
	s1	0.887987	0.168831	0.0925325	0.00844156	0.0678571	0.00811688	0.0324675	0.00811689	-0.0308442	0	0.0837662	0.00324675	0.086039	0.086039
	s2	1.02435	0.311688	0.131494	0.131818	0.104221	0.0275974	0.025974	-0.0113636	0.00162338	0	0.0707792	0.00974026	0.073052	0.099026
	s3	0.894481	0.285714	0.105519	0.144805	0.0866883	0.0405844	0.025974	0.0470779	-0.0113636	0	0.0350649	-0.00974026	0.157468	0.0535714
	s4	0.946429	0.220779	0.105519	-0.011039	0.113961	-0.0113636	0.0779221	0.00162338	0.0600649	0	0.0435065	0.0227273	0.157468	0.131494
	Cumulative honey release by well	0.938312	0.246753	0.108766	0.0685065	0.0931818	0.0162338	0.0405844	0.0113636	0.00487013	0	0.0582792	0.00649351	0.118506	0.0925325
	stdev	0.0630405	0.0645007	0.0163416	0.0811688	0.0203071	0.0227273	0.0250793	0.0251492	0.039141	0	0.0228252	0.0135173	0.0452997	0.0322504
		15 min	30 min	45 min	1 hour	2 hour	3 hour	6 hour	12 hour	1 day	2 day	3 day	7 day	14 day	21 day
	s1	0.887987	1.05682	1.14935	1.15779	1.22565	1.23377	1.26623	1.27435	1.24351	1.24351	1.32727	1.33052	1.41656	1.5026
	s2	1.02435	1.33604	1.46753	1.59935	1.70357	1.73117	1.75714	1.74578	1.7474	1.7474	1.81818	1.82792	1.90097	2
	s3	0.894481	1.18019	1.28571	1.43052	1.51721	1.55779	1.58377	1.63084	1.61948	1.61948	1.65455	1.64481	1.80227	1.85584
	s4	0.946429	1.16721	1.27273	1.26169	1.37565	1.36429	1.44221	1.44383	1.5039	1.5039	1.5474	1.57013	1.7276	1.85909
	avg	0.955087	1.22781	1.34199	1.43052	1.53214	1.55108	1.59437	1.60682	1.62359	1.62359	1.67338	1.68095	1.81028	1.90498
	stdev	0.0653665	0.0939504	0.108916	0.168831	0.16447	0.183534	0.157735	0.152401	0.121805	0.121805	0.136368	0.132643	0.0869653	0.0823072
