# Supplementary material for: Manuka Honey Reduces NETosis on an Electrospun Template Within a Therapeutic Window
Source: Polymers (Basel). 2020 Jun 26;12(6):1430. doi: 10.3390/polym12061430 (PMC7362002; doi:10.3390/polym12061430)
Supplement: Supplementary file 1 [file polymers-12-01430-s001.zip › Supplementary files 6 11 2020/Spreadsheet 3 Data for Figures 4, 5, and 6.xlsx]

## Sheet: Sheet1
		Compiled data last 3 experiments (hunter, will, ben neuts)
								3 hours
				Viable Neutrophils																							6 hours
				LD Blank	LD 0.1% honey	LD 1% honey	LD 10% honey	SD Blank	SD 0.1% honey	SD 1% honey	SD 10% honey
		exp 1		22	5	5	11	19	128	24	1												LD Blank	LD 0.1% honey	LD 1% honey	LD 10% honey	SD Blank	SD 0.1% honey	SD 1% honey	SD 10% honey
				26	38	0	11	2	1	11	14										exp 1		3	9	0	0	3	4	3	9
				2	15	2	29	33	1	23	17												82	2	2	8	8	2	42	3
				74	0	18	32	50	85	33	11												2	0	0	8	0	12	21	2
				42	2	2	0	19	3	0	2												14	13	0	8	0	88	0	0
				38	38	20	1	47	1	0	0												0	5	0	2	16	12	24	3
				167	21	8	16	75	2	0	2												3	11	0	4	1	23	31	0
				49	30	26	18	72	4	3	6												71	9	1	12	21	6	1	4
				170	15	66	34	53	84	0	2												42	3	2	4	17	61	0	30
				18	0	8	7	0	4	1	4												129	48	13	8	1	21	1	4
				83	1	2	4	14	24	0	11												4	10	11	12	0	1	4	1
				96	25	3	10	22	21	0	17												18	4	11	7	47	9	28	2
		exp 2		206	196	200	66	19	24	97	160												7	11	37	30	21	51	0	0
				147	363	330	17	64	69	81	92										exp 2		108	17	38	152	39	38	70	61
				99	300	273	43	43	56	111	209												131	107	13	47	84	92	174	60
				123	388	415	170	68	129	175	126												208	169	14	31	48	53	3	116
				200	261	311	82	31	22	114	79												167	34	288	111	17	118	89	130
				209	164	253	25	99	26	117	112												94	204	187	80	37	40	94	35
				131	202	218	8	49	56	68	42												103	208	141	40	53	11	74	22
				128	341	236	6	78	99	127	176												170	241	123	44	10	13	107	81
				89	167	234	3	58	151	161	129												156	57	375	51	39	39	26	64
				43	349	312	21	66	23	145	103												91	84	281	40	14	18	157	77
				275	299	449	11	19	93	202	310												286	202	151	65	27	28	231	42
				176	249	388	28	38	12	156	93												250	217	179	163	5	247	137	71
		exp 3		4	52	191	67	153	189	59	64												247	192	104	65	9	134	40	44
				116	64	123	59	54	86	78	55										exp 3		216	77	81	159	4	8	1	99
				158	36	204	8	59	63	93	119												19	77	27	25	28	72	76	50
				91	96	134	66	121	40	18	50												77	90	142	19	23	26	163	27
				9	37	208	97	81	84	131	27												13	60	66	5	48	34	171	55
				33	54	145	62	87	10	75	56												234	47	107	39	6	31	26	54
				86	251	360	31	34	24	75	238												231	64	145	94	3	24	58	32
				151	127	399	166	72	113	54	100												62	54	38	3	12	5	23	65
				80	313	96	84	64	89	42	71												0	48	34	14	3	5	0	54
				38	153	169	134	20	47	290	240												40	41	468	1	7	33	88	18
				38	133	154	30	4	36	198	191												43	101	35	91	44	18	6	166
				113	201	118	74	33	6	233	163												202	230	21	77	178	2	2	104
																							8	59	60	121	122	34	53	133
			avg	98.0556	138.5	168.889	42.5278	50.5556	52.9167	83.1944	85.8889
			stdev	68.0428	126.366	139.655	44.2864	33.3941	48.67	75.7476	81.5282											avg	98.0833	77.9167	88.75	45.5556	27.6389	39.25	56.2222	47.7222
																						stdev	89.4559	76.9599	113.312	47.8912	36.4865	48.2158	62.2048	43.8462
				NETosing neutrophils
				LD Blank	LD 0.1% honey	LD 1% honey	LD 10% honey	SD Blank	SD 0.1% honey	SD 1% honey	SD 10% honey												NETosing neutrophils
		exp 1		1	7	9	15	47	8	11	1												LD Blank	LD 0.1% honey	LD 1% honey	LD 10% honey	SD Blank	SD 0.1% honey	SD 1% honey	SD 10% honey
				39	27	0	28	1	1	13	16										exp 1		3	3	0	2	8	6	7	14
				6	22	3	58	0	1	35	9												13	3	5	15	6	1	12	5
				63	2	19	57	6	4	29	10												0	1	1	7	0	4	10	5
				0	2	2	3	27	8	0	0												1	19	0	13	1	6	1	0
				1	22	6	3	16	3	0	1												0	2	0	5	27	4	47	9
				51	39	20	24	13	5	0	2												3	14	0	7	2	3	52	0
				26	41	37	19	5	2	1	3												14	14	1	27	15	13	0	7
				20	30	69	49	8	61	1	3												13	5	2	4	6	3	0	17
				16	0	11	19	3	8	1	9												15	36	25	15	0	1	1	9
				14	1	3	8	11	59	0	4												6	9	17	22	0	4	4	1
				27	21	4	20	10	18	0	0												14	5	15	16	34	2	25	2
		exp 2		57	51	66	12	14	30	130	5												6	15	51	51	11	0	1	0
				15	1	61	44	35	13	1	48										exp 2		14	24	11	41	22	14	81	34
				77	1	104	40	34	0	47	30												117	32	7	80	27	6	11	17
				32	1	0	58	27	3	73	51												110	53	22	46	71	2	5	40
				32	46	197	37	22	20	164	2												33	42	107	37	24	3	13	13
				77	59	101	20	75	8	156	14												25	61	78	46	59	1	95	19
				100	93	119	3	0	1	17	82												38	39	31	38	11	23	111	15
				82	134	42	4	1	2	65	14												53	96	100	19	17	10	69	39
				61	33	77	5	1	2	121	9												41	18	43	57	24	21	9	47
				54	90	61	6	34	31	63	7												31	22	76	59	19	17	48	48
				54	61	24	20	23	22	63	7												76	63	85	40	23	24	36	21
				23	52	92	32	22	22	116	19												50	17	92	68	10	13	25	39
		exp 3		7	20	9	29	29	24	67	122												39	16	38	46	23	3	20	6
				18	105	116	1	16	4	21	53										exp 3		29	21	132	4	2	10	3	96
				22	50	179	17	23	8	40	20												27	28	12	35	12	2	53	4
				1	29	163	28	71	9	13	29												36	12	65	30	2	3	49	2
				4	0	122	42	50	50	25	30												1	8	9	8	19	6	39	2
				21	1	256	46	48	3	73	27												69	2	89	11	9	8	4	32
				22	25	181	52	12	1	9	68												37	5	70	2	1	5	11	41
				36	24	85	41	69	8	53	69												57	48	42	10	8	2	16	2
				35	149	102	65	38	17	12	32												1	27	35	25	3	1	2	8
				22	17	81	116	21	38	42	14												20	32	215	2	4	3	71	10
				13	25	56	7	4	21	47	84												12	63	20	42	9	0	4	7
				13	71	125	35	11	11	91	113												24	20	11	43	1	0	1	9
																							4	100	39	49	15	3	44	1
			avg	31.7222	37.5556	72.2778	29.5278	22.9722	14.6111	44.4444	27.9722
			stdev	25.9049	37.8217	65.4429	23.8285	20.4974	16.1904	46.417	32.4579											avg	28.6667	27.0833	42.9444	28.3889	14.5833	6.30556	27.2222	17.25
																						stdev	28.9018	24.993	46.9759	21.0092	15.6047	6.55011	29.7572	20.0818
				Necrotic cells																			Necrotic cells
				LD Blank	LD 0.1% honey	LD 1% honey	LD 10% honey	SD Blank	SD 0.1% honey	SD 1% honey	SD 10% honey												LD Blank	LD 0.1% honey	LD 1% honey	LD 10% honey	SD Blank	SD 0.1% honey	SD 1% honey	SD 10% honey
		exp 1		24	41	29	75	122	3	51	26										exp 1		93	20	13	201	45	14	39	66
				222	118	32	71	16	33	76	49												10	34	83	33	16	5	63	86
				159	60	29	132	0	34	108	31												5	16	20	4	0	30	105	103
				165	35	134	204	0	33	33	50												10	138	16	12	1	75	16	2
				14	24	209	77	28	12	7	59												163	127	55	42	56	14	79	28
				13	53	244	64	123	5	14	80												152	72	87	113	13	68	111	0
				2	78	256	110	26	13	2	87												21	52	82	77	111	36	19	83
				3	98	256	70	32	35	19	44												6	152	90	80	66	94	22	74
				0	77	344	43	38	20	23	82												6	114	119	49	4	55	15	175
				151	152	122	139	205	31	8	165												98	40	47	31	2	10	0	82
				81	156	58	118	243	51	1	185												99	11	163	77	132	21	47	103
				60	149	115	110	210	79	1	211												138	20	231	57	116	66	5	135
		exp 2		0	5	2	0	0	9	11	54										exp 2		0	0	0	3	2	2	4	65
				12	10	5	1	5	4	1	37												2	10	0	23	0	11	14	127
				5	3	3	3	2	0	2	16												2	0	1	2	0	7	21	155
				7	11	7	5	4	19	4	44												0	8	0	4	2	9	15	73
				1	1	3	0	0	9	6	26												0	2	0	5	0	3	0	13
				1	3	1	0	3	3	9	10												0	2	0	17	36	8	2	33
				11	3	14	0	4	7	4	5												2	0	1	0	50	0	5	83
				3	1	6	0	1	11	5	6												0	1	0	13	28	10	0	62
				25	3	4	0	81	29	0	5												0	0	2	27	60	1	23	15
				0	0	1	1	12	0	3	0												5	2	17	12	8	0	0	10
				3	2	12	0	1	1	6	6												3	1	2	14	6	33	10	43
				10	5	1	1	1	1	11	0												2	1	4	12	1	14	11	53
		exp 3		253	64	127	11	0	34	1	6										exp 3		10	135	2	22	1	1	1	2
				49	39	4	11	19	26	15	16												0	4	5	5	0	1	14	13
				0	8	22	0	0	15	36	0												27	14	3	10	0	10	15	9
				9	15	38	10	4	24	41	10												1	10	0	5	0	7	2	15
				16	37	111	59	34	21	0	5												9	107	61	3	1	4	12	56
				126	32	36	24	16	5	5	21												7	229	84	13	3	8	0	44
				77	14	60	4	21	9	26	0												42	119	3	3	15	4	34	0
				7	15	95	36	0	17	2	5												1	47	0	8	2	11	2	26
				178	5	91	29	20	34	37	29												17	20	54	6	0	25	50	4
				27	87	18	13	46	0	15	0												46	0	2	39	0	20	1	14
				17	21	53	3	6	0	37	0												12	3	0	40	0	0	1	38
				5	47	7	5	0	16	23	0												0	4	4	13	32	27	0	11
			avg	48.2222	40.8889	70.8056	39.6944	36.75	17.8611	17.8611	38.0556											avg	27.4722	42.0833	34.75	29.8611	22.4722	19.5556	21.0556	52.8056
			stdev	70.5902	46.0315	89.5298	51.8221	63.7654	16.959	23.1247	52.2581											stdev	46.4952	58.2455	53.4615	39.791	35.6719	23.7179	28.5687	46.5985
				Percent area NETs																			Percent area NETs
				LD Blank	LD 0.1% honey	LD 1% honey	LD 10% honey	SD Blank	SD 0.1% honey	SD 1% honey	SD 10% honey												LD Blank	LD 0.1% honey	LD 1% honey	LD 10% honey	SD Blank	SD 0.1% honey	SD 1% honey	SD 10% honey
		exp 1		7.35089	3.1875	6.59828	10.5603	20.8265	3.49536	6.00766	12.6102										exp 1		17.2801	5.4513	4.34042	16.2556	20.4622	3.78458	15.3692	76.1877
				14.5604	5.76828	4.04255	6.83521	12.7174	11.0354	10.321	6.21771												17.8747	6.79453	6.03208	18.88	66.5784	4.88885	21.5481	47.7165
				13.6065	3.86266	1.78849	7.97443	6.19615	8.83031	11.433	21.406												13.8095	9.32427	2.54078	26.9882	71.3179	8.03589	32.6242	31.3543
				16.1573	2.35703	11.1539	16.8136	12.4649	10.0932	2.33896	10.7018												15.7717	5.68422	3.63661	6.93271	16.2784	8.31005	12.0682	13.1829
				18.0256	3.12599	11.6371	21.5453	19.0676	11.0816	9.3863	37.6298												16.3265	13.864	4.45745	10.0216	36.8774	3.84057	11.9259	68.9106
				13.1068	4.55839	10.7918	16.2877	21.4625	31.3089	10.6618	34.6152												16.5348	4.40234	8.8113	31.3257	11.5982	5.28479	8.1275	36.3462
				5.19089	5.57724	15.3727	18.8087	5.09932	5.52589	3.84547	18.5269												11.2576	6.64005	7.38552	24.8374	25.759	4.07437	6.3062	37.6381
				2.74927	5.19083	17.3998	9.96318	5.06719	13.1113	11.2396	6.1813												10.4431	11.5666	12.0655	28.5373	21.7871	5.2401	7.90521	44.1937
				2.5338	6.04682	23.6779	4.86323	11.9852	13.0821	19.9576	15.8058												16.1639	7.62516	7.81922	7.90578	45.6013	2.7825	8.45484	61.1467
				23.6309	15.1072	9.73104	23.5002	25.7892	14.3024	20.0645	16.8804												12.3099	5.81323	4.69734	9.88286	44.3651	4.0201	27.4891	54.9861
				5.90349	15.293	6.18833	18.717	11.1295	10.3031	31.4883	9.7875												6.70349	0.997188	10.4663	28.5789	22.1723	14.8758	18.8053	29.6501
				7.7225	6.52635	5.55885	11.4474	8.14563	14.6298	12.6688	10.7851												10.9175	1.62068	11.4273	16.3405	6.24047	8.28354	46.9169	73.4705
		exp 2		2.82318	7.43094	2.5912	1.81568	4.05516	3.21937	11.0981	27.1093										exp 2		1.26948	27.1427	0.56349	12.0682	30.5114	11.4262	13.9317	59.6359
				6.00854	6.14896	2.10016	5.56005	7.10854	8.62891	4.40823	16.4624												3.43745	9.6149	0.0199479	58.6547	4.65776	4.80292	24.4401	63.8684
				6.22854	4.80948	1.9401	9.8612	4.37448	1.17573	5.92651	7.9263												4.16099	1.69786	0.526094	34.6983	6.2426	4.45484	30.7312	62.8039
				5.19036	5.22167	5.06786	12.3081	7.3163	15.9038	14.7229	18.9269												5.87057	11.2334	2.74865	5.97885	7.31401	3.76349	10.3049	29.6459
				3.45177	4.1887	3.70224	1.71167	8.26406	5.12057	5.53615	25.0546												1.62245	4.30792	1.5101	14.7306	15.2041	3.10427	18.1685	37.4052
				4.58156	2.29214	5.15828	1.22828	13.993	1.94167	9.68219	14.9127												2.94922	2.27125	1.42469	36.6041	56.3559	11.3373	22.4445	46.3661
				9.86464	4.94948	5.50396	0.934635	8.36536	6.06771	3.33526	14.1803												2.29391	8.57385	0.607031	11.8472	13.0403	10.2011	16.8691	71.1883
				2.50068	4.54042	2.67786	0.0553125	2.96995	5.38271	9.60661	4.3862												1.84688	0.979896	2.12193	62.619	11.001	45.0988	2.01458	60.1205
				6.03172	3.04073	4.43443	4.76448	38.0819	5.68833	13.8973	6.87583												1.02771	1.24458	2.28526	72.9495	8.94453	2.85536	21.6222	33.8503
				2.92682	2.06625	2.36771	0.960313	15.61	5.92693	27.556	0.796094												6.46042	2.97281	5.35536	34.4156	8.96391	1.19813	14.1509	37.5581
				6.1501	2.19437	4.41594	1.81214	18.0356	8.31578	41.3157	4.49422												5.95094	3.18125	1.05922	31.4916	11.8055	7.56432	16.8916	57.2805
				5.61937	2.64161	1.88536	2.21437	8.93516	4.07266	28.2191	0.479427												7.23042	4.04786	3.80109	14.7306	32.9046	5.16812	11.0422	66.2862
		exp 3		45.5523	13.9792	9.58505	25.9114	54.0534	18.9276	17.7397	13.0353										exp 3		8.69974	19.2638	13.2067	39.1017	33.0279	19.3575	15.7969	67.5734
				13.566	27.3978	6.87057	10.2665	10.9526	7.15823	19.045	19.8399												2.69443	7.46583	1.56812	49.003	58.2182	27.5198	25.3359	28.0247
				5.10849	6.87245	10.4308	32.074	27.3458	4.28474	20.6057	45.2729												9.95224	7.71349	4.35125	48.714	58.6606	30.2464	23.4288	31.1724
				5.31542	11.672	11.3426	38.1867	36.3188	9.73432	9.12646	12.8563			LD: non par, no differences									1.17286	14.9013	3.14875	16.3905	81.3459	29.4057	26.0157	14.7506
				10.6625	7.27156	15.0672	57.779	70.9742	19.5346	22.281	7.73339												15.4105	19.0383	9.45906	31.7675	23.3493	3.27495	8.85604	59.6023				LD: non par
				12.5615	9.68557	14.5309	59.5866	75.5624	15.9398	45.4545	6.65786												9.09115	25.5957	21.9556	46.9921	24.3653	5.89146	16.2156	38.404				LD Blank: vs LD 10% honey
				12.8466	11.5162	16.4826	35.3405	16.4528	25.1686	10.773	21.4244												8.97536	19.1219	1.81911	53.9957	51.3566	5.79208	14.7744	29.8207				LD 10% honey: LD 0.1% and LD 1%
				4.9725	15.3647	14.1041	56.9495	26.4184	33.297	6.50792	26.7005												13.5523	33.5537	3.37406	43.3053	71.5734	17.0168	4.19401	42.4353
				30.306	13.0067	8.52448	34.9743	25.3427	18.1898	11.5419	11.9127												5.50807	11.649	15.3223	17.8092	35.2588	18.8383	47.9534	15.3154
				10.2963	20.587	13.0693	24.856	29.4201	10.3447	27.8512	26.1017												9.29833	5.96333	2.81797	39.4655	59.6681	42.9645	24.026	25.6841
				3.94563	9.81156	5.88797	6.52339	41.8967	12.0197	32.3411	15.4411												12.8428	15.5146	1.28089	61.1799	49.7027	21.1939	7.24745	67.4359
				4.13641	35.6118	4.4674	19.5669	21.4918	6.85661	24.6634	10.921												1.70344	33.5284	7.50745	29.1066	43.2102	21.0627	28.123	14.2487
			avg	9.75514	8.58063	8.22636	17.0155	20.3692	11.1028	15.9069	15.5736											avg	8.56707	10.2878	5.31983	30.3918	32.9367	11.86	18.3922	45.4239
			stdev	8.73307	7.33331	5.39002	16.5208	17.6136	7.5506	10.7078	10.1177											stdev	5.4408	8.81049	4.88878	17.8135	22.0805	11.2627	10.528	18.7172
				Total Cells																			Total Cells
				LD Blank	LD 0.1% honey	LD 1% honey	LD 10% honey	SD Blank	SD 0.1% honey	SD 1% honey	SD 10% honey												LD Blank	LD 0.1% honey	LD 1% honey	LD 10% honey	SD Blank	SD 0.1% honey	SD 1% honey	SD 10% honey
		exp 1		47	53	43	101	188	139	86	28										exp 1		99	32	13	203	56	24	49	89
				287	183	32	110	19	35	100	79												105	39	90	56	30	8	117	94
				167	97	34	219	33	36	166	57												7	17	21	19	0	46	136	110
				302	37	171	293	56	122	95	71												25	170	16	33	2	169	17	2
				56	28	213	80	74	23	7	61												163	134	55	49	99	30	150	40
				52	113	270	68	186	9	14	81												158	97	87	124	16	94	194	0
				220	138	284	150	114	20	2	91				* indicates sig from blank, + indicates sig from corresponding LD								106	75	84	116	147	55	20	94				SD: non par
				78	169	319	107	109	41	23	53				SD: non par, Blank vs 0.1% honey is sig								61	160	94	88	89	158	22	121				SD Blank vs: SD 0.1% honey
				190	122	479	126	99	165	24	87												150	198	157	72	5	77	17	188				SD 10% honey vs 0.1, 1% honey
				185	152	141	165	208	43	10	178			all analyzed: LD Blank vs SD Blank, LD 0.1% honey vs SD Blank, LD 0.1%honey vs SD 1% honey, LD 0.1% honey vs SD 10% honey									108	59	75	65	2	15	8	84
				178	158	63	130	268	134	1	200			LD Blank:vs SD Blank									131	20	189	100	213	32	100	107
				183	195	122	140	242	118	1	228			LD 0.1% honey: SD Blank, SD 1% honey, SD 10% honey									151	46	319	138	148	117	6	135				All analyzed:
		exp 2		263	252	268	78	33	63	238	219			LD 1%: vs SD Blank, SD 1% honey, SD 10% honey							exp 2		122	41	49	196	63	54	155	160				LD Blank vs SD Blank, LD 10% honey, SD 1% honey, SD 10% honey
				174	374	396	62	104	86	83	177												250	149	20	150	111	109	199	204				LD 0.1% honey vs LD 10%, SD Blank, SD 10% honey
				181	304	380	86	79	56	160	255												320	222	37	79	119	62	29	311				LD 1% honey vs LD 10% honey, SD Blank, SD 1% honey, SD 10% honey
				162	400	422	233	99	151	252	221												200	84	395	152	43	130	117	216				LD 10% honey vs SD 0.1% honey
				233	308	511	119	53	51	284	107												119	267	265	131	96	44	189	67				SD Blank vs SD 0.1% honey
				287	226	355	45	177	37	282	136												141	249	172	95	100	42	187	70				SD 0.1% honey vs SD 10% honey
				242	298	351	11	53	64	89	129												225	337	224	63	77	23	181	203				SD 1% honey vs SD 10% honey
				213	476	284	10	80	112	197	196												197	76	418	121	91	70	35	173
				175	203	315	8	140	182	282	143												122	106	359	126	93	36	228	140
				97	439	374	28	112	54	211	110												367	267	253	117	58	52	267	73
				332	362	485	31	43	116	271	323												303	235	273	245	21	293	172	153
				209	306	481	61	61	35	283	112												288	209	146	123	33	151	71	103
		exp 3		264	136	327	107	182	247	127	192										exp 3		255	233	215	185	7	19	5	197
				183	208	243	71	89	116	114	124												46	109	44	65	40	75	143	67
				180	94	405	25	82	86	169	139												140	116	210	59	25	39	227	38
				101	140	335	104	196	73	72	89												15	78	75	18	67	47	212	72
				29	74	441	198	165	155	156	62												312	156	257	53	16	43	42	142
				180	87	437	132	151	18	153	104												275	298	299	109	7	37	69	117
				185	290	601	87	67	34	110	306												161	221	83	16	35	11	73	67
				194	166	579	243	141	138	109	174												2	122	69	47	8	17	4	88
				293	467	289	178	122	140	91	132												77	93	737	9	11	61	209	32
				87	257	268	263	87	85	347	254												101	164	57	172	53	38	11	187
				68	179	263	40	14	57	282	275												238	253	32	160	179	2	4	151
				131	319	250	114	44	33	347	276												12	163	103	183	169	64	97	145
			avg	178	216.944	311.972	111.75	110.278	85.3889	145.5	151.917											avg	154.222	147.083	166.444	103.806	64.6944	65.1111	104.5	117.778
			stdev	78.9104	122.292	147.098	73.9287	64.2991	55.9133	106.052	78.6433											stdev	97.4296	86.1402	151.426	59.3401	56.4203	57.8712	82.1025	66.0156
				Percent NETting cells																			Percent NETting cells
				LD Blank	LD 0.1% honey	LD 1% honey	LD 10% honey	SD Blank	SD 0.1% honey	SD 1% honey	SD 10% honey												LD Blank	LD 0.1% honey	LD 1% honey	LD 10% honey	SD Blank	SD 0.1% honey	SD 1% honey	SD 10% honey
		exp 1		2.12766	13.2075	20.9302	14.8515	25	5.7554	12.7907	3.57143										exp 1		3.0303	9.375	0	0.985222	14.2857	25	14.2857	15.7303
				13.5889	14.7541	0	25.4545	5.26316	2.85714	13	20.2532												12.381	7.69231	5.55556	26.7857	20	12.5	10.2564	5.31915
				3.59281	22.6804	8.82353	26.484	0	2.77778	21.0843	15.7895												0	5.88235	4.7619	36.8421	0	8.69565	7.35294	4.54545
				20.8609	5.40541	11.1111	19.4539	10.7143	3.27869	30.5263	14.0845												4	11.1765	0	39.3939	50	3.5503	5.88235	0
				0	7.14286	0.938967	3.75	36.4865	34.7826	0	0												0	1.49254	0	10.2041	27.2727	13.3333	31.3333	22.5
				1.92308	19.469	2.22222	4.41176	8.60215	33.3333	0	1.23457												1.89873	14.433	0	5.64516	12.5	3.19149	26.8041	0
				23.1818	28.2609	7.04225	16	11.4035	25	0	2.1978												13.2075	18.6667	1.19048	23.2759	10.2041	23.6364	0	7.44681
				33.3333	24.2604	11.5987	17.757	4.58716	4.87805	4.34783	5.66038												21.3115	3.125	2.12766	4.54545	6.74157	1.89873	0	14.0496
				10.5263	24.5902	14.405	38.8889	8.08081	36.9697	4.16667	3.44828												10	18.1818	15.9236	20.8333	0	1.2987	5.88235	4.78723
				8.64865	0	7.80142	11.5152	1.44231	18.6047	10	5.05618												5.55556	15.2542	22.6667	33.8462	0	26.6667	50	1.19048
				7.86517	0.632911	4.7619	6.15385	4.10448	44.0299	0	2												10.687	25	7.93651	16	15.9624	6.25	25	1.86916
				14.7541	10.7692	3.27869	14.2857	4.13223	15.2542	0	0												3.97351	32.6087	15.9875	36.9565	7.43243	0	16.6667	0
		exp 2		21.673	20.2381	24.6269	15.3846	42.4242	47.619	54.6218	2.28311										exp 2		11.4754	58.5366	22.449	20.9184	34.9206	25.9259	52.2581	21.25
				8.62069	0.26738	15.404	70.9677	33.6538	15.1163	1.20482	27.1186												46.8	21.4765	35	53.3333	24.3243	5.50459	5.52764	8.33333
				42.5414	0.328947	27.3684	46.5116	43.038	0	29.375	11.7647												34.375	23.8739	59.4595	58.2278	59.6639	3.22581	17.2414	12.8617
				19.7531	0.25	0	24.8927	27.2727	1.98675	28.9683	23.0769												16.5	50	27.0886	24.3421	55.814	2.30769	11.1111	6.01852
				13.7339	14.9351	38.5519	31.0924	41.5094	39.2157	57.7465	1.86916												21.0084	22.8464	29.434	35.1145	61.4583	2.27273	50.2646	28.3582
				26.8293	26.1062	28.4507	44.4444	42.3729	21.6216	55.3191	10.2941												26.9504	15.6627	18.0233	40	11	54.7619	59.3583	21.4286
				41.3223	31.2081	33.9031	27.2727	0	1.5625	19.1011	63.5659												23.5556	28.4866	44.6429	30.1587	22.0779	43.4783	38.1215	19.2118
				38.4977	28.1513	14.7887	40	1.25	1.78571	32.9949	7.14286												20.8122	23.6842	10.2871	47.1074	26.3736	30	25.7143	27.1676
				34.8571	16.2562	24.4444	62.5	0.714286	1.0989	42.9078	6.29371												25.4098	20.7547	21.1699	46.8254	20.4301	47.2222	21.0526	34.2857
				55.6701	20.5011	16.3102	21.4286	30.3571	57.4074	29.8578	6.36364												20.7084	23.5955	33.5968	34.188	39.6552	46.1538	13.4831	28.7671
				16.2651	16.8508	4.94845	64.5161	53.4884	18.9655	23.2472	2.16718												16.5017	7.23404	33.6996	27.7551	47.619	4.43686	14.5349	25.4902
				11.0048	16.9935	19.1268	52.459	36.0656	62.8571	40.9894	16.9643												13.5417	7.6555	26.0274	37.3984	69.697	1.98675	28.169	5.82524
		exp 3		2.65152	14.7059	2.75229	27.1028	15.9341	9.7166	52.7559	63.5417										exp 3		11.3725	9.01288	61.3953	2.16216	28.5714	52.6316	60	48.731
				9.83607	50.4808	47.7366	1.40845	17.9775	3.44828	18.4211	42.7419												58.6957	25.6881	27.2727	53.8462	30	2.66667	37.0629	5.97015
				12.2222	53.1915	44.1975	68	28.0488	9.30233	23.6686	14.3885												25.7143	10.3448	30.9524	50.8475	8	7.69231	21.5859	5.26316
				0.990099	20.7143	48.6567	26.9231	36.2245	12.3288	18.0556	32.5843												6.66667	10.2564	12	44.4444	28.3582	12.766	18.3962	2.77778
				13.7931	0	27.6644	21.2121	30.303	32.2581	16.0256	48.3871												22.1154	1.28205	34.6304	20.7547	56.25	18.6047	9.52381	22.5352
				11.6667	1.14943	58.5812	34.8485	31.7881	16.6667	47.7124	25.9615												13.4545	1.67785	23.4114	1.83486	14.2857	13.5135	15.942	35.0427
				11.8919	8.62069	30.1165	59.7701	17.9104	2.94118	8.18182	22.2222												35.4037	21.7195	50.6024	62.5	22.8571	18.1818	21.9178	2.98507
				18.5567	14.4578	14.6805	16.8724	48.9362	5.7971	48.6239	39.6552												50	22.1311	50.7246	53.1915	37.5	5.88235	50	9.09091
				11.9454	31.9058	35.2941	36.5169	31.1475	12.1429	13.1868	24.2424												25.974	34.4086	29.1723	22.2222	36.3636	4.91803	33.9713	31.25
				25.2874	6.61479	30.2239	44.1065	24.1379	44.7059	12.1037	5.51181												11.8812	38.4146	35.0877	24.4186	16.9811	0	36.3636	3.74332
				19.1176	13.9665	21.2928	17.5	28.5714	36.8421	16.6667	30.5455												10.084	7.90514	34.375	26.875	0.558659	0	25	5.96026
				9.92366	22.2571	50	30.7018	25	33.3333	26.2248	40.942												33.3333	61.3497	37.8641	26.776	8.87574	4.6875	45.3608	0.689655
			avg	17.1959	16.7034	20.8898	30.1511	22.4428	19.8956	22.6077	17.859											avg	18.5661	19.7468	24.0143	30.571	25.7232	14.8567	25.1507	13.6243
			stdev	13.0534	12.9039	16.0099	18.8749	15.8018	17.8103	17.8831	17.6441											stdev	13.9963	14.823	17.1185	16.7361	19.1958	16.2668	16.9049	12.5135
				Percent Necrotic cells																			Percent Necrotic cells
				LD Blank	LD 0.1% honey	LD 1% honey	LD 10% honey	SD Blank	SD 0.1% honey	SD 1% honey	SD 10% honey												LD Blank	LD 0.1% honey	LD 1% honey	LD 10% honey	SD Blank	SD 0.1% honey	SD 1% honey	SD 10% honey
		exp 1		51.0638	77.3585	67.4419	74.2574	64.8936	2.15827	59.3023	92.8571										exp 1		93.9394	62.5	100	99.0148	80.3571	58.3333	79.5918	74.1573
				77.3519	64.4809	100	64.5455	84.2105	94.2857	76	62.0253												9.52381	87.1795	92.2222	58.9286	53.3333	62.5	53.8462	91.4894
				95.2096	61.8557	85.2941	60.274	0	94.4444	65.0602	54.386			* indicates sig diff from corresponding blank									71.4286	94.1176	95.2381	21.0526	0	65.2174	77.2059	93.6364
				54.6358	94.5946	78.3626	69.6246	0	27.0492	34.7368	70.4225			NETting cells				Necrosing cells					40	81.1765	100	36.3636	50	44.3787	94.1176	100
				25	85.7143	98.1221	96.25	37.8378	52.1739	100	96.7213			LD: non par				LD: non par					100	94.7761	100	85.7143	56.5657	46.6667	52.6667	70			NETting cells				Necrosing cells
				25	46.9027	90.3704	94.1176	66.129	55.5556	100	98.7654			LD blank: vs LD 10% honey				no differences					96.2025	74.2268	100	91.129	81.25	72.3404	57.2165	0			LD: non par				LD: non par
				0.909091	56.5217	90.1408	73.3333	22.807	65	100	95.6044			LD 0.1% honey vs LD 10% honey									19.8113	69.3333	97.619	66.3793	75.5102	65.4545	95	88.2979			LD Blank vs 10% honey				no differences
				3.84615	57.9882	80.2508	65.4206	29.3578	85.3659	82.6087	83.0189												9.83607	95	95.7447	90.9091	74.1573	59.4937	100	61.157			LD 0.1% honey vs 10% honey
				0	63.1148	71.8163	34.127	38.3838	12.1212	95.8333	94.2529												4	57.5758	75.7962	68.0556	80	71.4286	88.2353	93.0851
				81.6216	100	86.5248	84.2424	98.5577	72.093	80	92.6966												90.7407	67.7966	62.6667	47.6923	100	66.6667	0	97.619
				45.5056	98.7342	92.0635	90.7692	90.6716	38.0597	100	92.5												75.5725	55	86.2434	77	61.9718	65.625	47	96.2617
				32.7869	76.4103	94.2623	78.5714	86.7769	66.9492	100	92.5439												91.3907	43.4783	72.4138	41.3043	78.3784	56.4103	83.3333	100
		exp 2		0	1.98413	0.746269	0	0	14.2857	4.62185	24.6575										exp 2		0	0	0	1.53061	3.1746	3.7037	2.58065	40.625
				6.89655	2.6738	1.26263	1.6129	4.80769	4.65116	1.20482	20.904												0.8	6.71141	0	15.3333	0	10.0917	7.03518	62.2549
				2.76243	0.986842	0.789474	3.48837	2.53165	0	1.25	6.27451												0.625	0	2.7027	2.53165	0	11.2903	72.4138	49.8392
				4.32099	2.75	1.65877	2.14592	4.0404	12.5828	1.5873	19.9095												0	9.52381	0	2.63158	4.65116	6.92308	12.8205	33.7963
				0.429185	0.324675	0.587084	0	0	17.6471	2.11268	24.2991												0	0.749064	0	3.81679	0	6.81818	0	19.403
				0.348432	1.32743	0.28169	0	1.69492	8.10811	3.19149	7.35294												0	0.803213	0	17.8947	36	19.0476	1.06952	47.1429
				4.54545	1.00671	3.9886	0	7.54717	10.9375	4.49438	3.87597												0.888889	0	0.446429	0	64.9351	0	2.76243	40.8867
				1.40845	0.210084	2.11268	0	1.25	9.82143	2.53807	3.06122												0	1.31579	0	10.7438	30.7692	14.2857	0	35.8382
				14.2857	1.47783	1.26984	0	57.8571	15.9341	0	3.4965												0	0	0.557103	21.4286	64.5161	2.77778	10.0877	10.7143
				0	0	0.26738	3.57143	10.7143	0	1.4218	0												1.3624	0.749064	6.71937	10.2564	13.7931	0	0	13.6986
				0.903614	0.552486	2.47423	0	2.32558	0.862069	2.21402	1.85759												0.990099	0.425532	0.732601	5.71429	28.5714	11.2628	5.81395	28.1046
				4.78469	1.63399	0.2079	1.63934	1.63934	2.85714	3.88693	0												0.694444	0.478469	2.73973	9.7561	3.0303	9.27152	15.493	51.4563
		exp 3		95.8333	47.0588	38.8379	10.2804	0	13.7652	0.787402	3.125										exp 3		3.92157	57.9399	0.930233	11.8919	14.2857	5.26316	20	1.01523
				26.776	18.75	1.64609	15.493	21.3483	22.4138	13.1579	12.9032												0	3.66972	11.3636	7.69231	0	1.33333	9.79021	19.403
				0	8.51064	5.4321	0	0	17.4419	21.3018	0			NETting cells				Necrosing cells					19.2857	12.069	1.42857	16.9492	0	25.641	6.60793	23.6842
				8.91089	10.7143	11.3433	9.61538	2.04082	32.8767	56.9444	11.236			SD: non par, no differences				SD: no differences					6.66667	12.8205	0	27.7778	0	14.8936	0.943396	20.8333
				55.1724	50	25.1701	29.798	20.6061	13.5484	0	8.06452												2.88462	68.5897	23.7354	5.66038	6.25	9.30233	28.5714	39.4366
				70	36.7816	8.23799	18.1818	10.596	27.7778	3.26797	20.1923												2.54545	76.8456	28.0936	11.9266	42.8571	21.6216	0	37.6068
				41.6216	4.82759	9.98336	4.5977	31.3433	26.4706	23.6364	0												26.087	53.8462	3.61446	18.75	42.8571	36.3636	46.5753	0
				3.60825	9.03614	16.4076	14.8148	0	12.3188	1.83486	2.87356												50	38.5246	0	17.0213	25	64.7059	50	29.5455
				60.7509	1.07066	31.4879	16.2921	16.3934	24.2857	40.6593	21.9697												22.0779	21.5054	7.327	66.6667	0	40.9836	23.9234	12.5
				31.0345	33.8521	6.71642	4.94297	52.8736	0	4.32277	0												45.5446	0	3.50877	22.6744	0	52.6316	9.09091	7.48663			NETting cells				Necrosing cells
				25	11.7318	20.1521	7.5	42.8571	0	13.1206	0												5.04202	1.18577	0	25	0	0	25	25.1656			SD: non par				SD: non par
				3.81679	14.7335	2.8	4.38596	0	48.4848	6.62824	0												0	2.45399	3.8835	7.10383	18.9349	42.1875	0	7.58621			SD Blank vs 0.1% honey, 10% honey				no differences
																																	SD 0.1% honey vs 1% honey
			avg	26.5595	31.8242	34.1253	28.7193	25.3359	27.8424	33.548	33.9402											avg	24.7739	34.788	32.6591	31.2304	33.0875	31.8032	32.7442	45.1035			SD 1% honey vs SD 10% Honey
			stdev	30.0511	33.9628	38.778	34.3176	30.6021	27.9284	38.9303	38.5773											stdev	34.5582	35.3842	42.0433	30.1877	32.2246	26.0308	34.0674	32.8913
