# Supplementary material for: Manuka Honey Reduces NETosis on an Electrospun Template Within a Therapeutic Window
Source: Polymers (Basel). 2020 Jun 26;12(6):1430. doi: 10.3390/polym12061430 (PMC7362002; doi:10.3390/polym12061430)
Supplement: Supplementary file 1 [file polymers-12-01430-s001.zip › Supplementary files 6 11 2020/Spreadsheet 4 Data for Figure 7.xlsx]

## Sheet: Run 1 2 17 2020
Program	xPONENT		MAGPIX											Location	Sample	Myeloperoxidase
Build	4.2.1324.0													29(1,E4)	LD 0.1% honey 3 hours						% NETosis
Date	2020-02-17	12:31:00												30(1,F4)	LD 0.1% honey 3 hours	52049.5		3 hours	avg	stdev	avg	stdev	Max LOD
														31(1,G4)	LD 0.1% honey 3 hours	57397.8		LD Blank	58581	28180.3	5.84416	2.81132	1485500
SN														32(1,H4)	LD 0.1% honey 3 hours	50075.4		LD 0.1% honey	53174.2	3788.55	5.30477	0.377954	Min LOD
Batch	New Batch 4													66(1,B9)	LD 0.1% honey 6 hours	137453		LD 1% honey	17027.3	7658.62	1.69868	0.76404	8.38569
Version	1													74(1,B10)	LD 0.1% honey 6 hours	42991.7		LD 10% honey	86544.9	33347.5	8.63389	3.32682	8.39
Operator														82(1,B11)	LD 0.1% honey 6 hours	39235.8		SD Blank	76291.7	23513.8	7.61101	2.34579	8.39
ComputerName	MAGPIX-PC													90(1,B12)	LD 0.1% honey 6 hours	56554.2		SD 0.1% honey	52290	30965.5	5.21656	3.08919	8.39
Country Code	409													33(1,A5)	LD 1% honey 3 hours	23268.7		SD 1% honey	36998.4	2262.05	3.69103	0.225666	8.39
ProtocolName	Ben's Honey NETs 2 17 2020 disser													41(1,A6)	LD 1% honey 3 hours	23337.4		SD 10% honey	60276.3	15325	6.01329	1.52885	8.39
ProtocolVersion	1													49(1,A7)	LD 1% honey 3 hours	7716.58		TCP Blank	12765.7	10156.2	1.27353	1.0132	8.39
ProtocolDescription														57(1,A8)	LD 1% honey 3 hours	13786.7		TCP 100 nM PMA	213680	74811.5	21.3171	7.46335	8.39
ProtocolDevelopingCompany	R&D													67(1,C9)	LD 1% honey 6 hours	41731							8.39
SampleVolume	50 uL													75(1,C10)	LD 1% honey 6 hours	46663.6		6 hours	avg	stdev			8.39
SampleWash	Off													83(1,C11)	LD 1% honey 6 hours	38771.9		LD Blank	71371.3	27537.2	7.12015	2.74716	8.39
BatchStartTime	2020-02-17 15:37:16													91(1,C12)	LD 1% honey 6 hours	107499		LD 0.1% honey	69058.6	46198.8	6.88943	4.60889
BatchStopTime	2020-02-17 15:37:16													34(1,B5)	LD 10% honey 3 hours	118857		LD 1% honey	58666.3	32717.4	5.85267	3.26395
BatchDescription	<None>													42(1,B6)	LD 10% honey 3 hours	99563.9		LD 10% honey	211899	53912.4	21.1394	5.37841
ProtocolPlate	Name	Milliplex Black Greiner Plate	Type	96	Plates	2								50(1,B7)	LD 10% honey 3 hours	40478.9		SD Blank	221736	100311	22.1208	10.0073
ProtocolMicrosphere	Map	BP 50 regions	Type	MagPlex	Count	7								58(1,B8)	LD 10% honey 3 hours	87279.6		SD 0.1% honey	138420	29175.1	13.8091	2.91056
ProtocolReporterGain	N/A													68(1,D9)	LD 10% honey 6 hours	140559		SD 1% honey	244531	110007	24.3949	10.9745
ProtocolAnalysis	Type	Quan	Mode	FitOfAllStandards										76(1,D10)	LD 10% honey 6 hours	201961		SD 10% honey	144741	36887.4	14.4397	3.67996
NormBead	None													84(1,D11)	LD 10% honey 6 hours	241846		TCP Blank	20086.7	5422.12	2.00389	0.540922
ProtocolHeater	Off													92(1,D12)	LD 10% honey 6 hours	263228		TCP 100 nM PMA	1.00239e+06	446992	100	44.5929
														9(2,A2)	LD 10% honey no hep	8579.44		LD Blank no hep	5923.25	2535.97	0.590916	0.252994
Most Recent Calibration and Verification Results:														10(2,B2)	LD 10% honey no hep	6875.39		LD 10% honey no hep	10065.4	2788.28	1.00414	0.278165
Last CAL Calibration	Passed 2/17/2020 12:05:13 PM													11(2,C2)	LD 10% honey no hep	12462.8		SD Blank no hep	13072.4	3415.69	1.30413	0.340757
Last VER Verification	Passed 2/17/2020 12:06:11 PM													12(2,D2)	LD 10% honey no hep	12344		SD 10% honey no hep	7250.96	4878.61	0.723371	0.486701
Last Fluidics Test	Passed 2/17/2020 12:07:26 PM													21(1,E3)	LD Blank 3 hours	72599.5
														22(1,F3)	LD Blank 3 hours	43752.8
CALInfo:														23(1,G3)	LD Blank 3 hours	90335.9
Calibrator														24(1,H3)	LD Blank 3 hours	27635.6
														65(1,A9)	LD Blank 6 hours	78817.5
														73(1,A10)	LD Blank 6 hours	36776.5
AssayLotInfo:														81(1,A11)	LD Blank 6 hours	103030
KitName	LotNumber	ExpirationDate	Manufacturer											89(1,A12)	LD Blank 6 hours	66860.8
Ben 2 17 2020	L133331	2020-08-01	R&D											17(2,A3)	LD no hep Blank	3609.34
Reagent	LotName	LotNumber	ExpirationDate	Manufacturer										18(2,B3)	LD no hep Blank	4598.88
Standard1														19(2,C3)	LD no hep Blank	9410.74
Standard10														20(2,D3)	LD no hep Blank	6074.04
Standard11														36(1,D5)	SD 0.1% honey 3 hours	45298.5
Standard12														44(1,D6)	SD 0.1% honey 3 hours	97650
Standard2														52(1,D7)	SD 0.1% honey 3 hours	37234.8
Standard3														60(1,D8)	SD 0.1% honey 3 hours	28976.5
Standard4														70(1,F9)	SD 0.1% honey 6 hours	100140
Standard5														78(1,F10)	SD 0.1% honey 6 hours	169430
Standard6														86(1,F11)	SD 0.1% honey 6 hours	149132
Standard7														94(1,F12)	SD 0.1% honey 6 hours	134979
Standard8														37(1,E5)	SD 1% honey 3 hours	36700.2
Standard9														45(1,E6)	SD 1% honey 3 hours	39700.9
														53(1,E7)	SD 1% honey 3 hours	34204.4
														61(1,E8)	SD 1% honey 3 hours	37387.9
Samples	36	Min Events	50	Per Bead										71(1,G9)	SD 1% honey 6 hours	271655
														79(1,G10)	SD 1% honey 6 hours	126403
Results														87(1,G11)	SD 1% honey 6 hours	383504
														95(1,G12)	SD 1% honey 6 hours	196561
DataType:	Median													38(1,F5)	SD 10% honey 3 hours	40556.9
Location	Sample	TNF-alpha	MMP-9	IL-8	IL-10	IL-1beta	IL-1ra	Myeloperoxidase	Total Events					46(1,F6)	SD 10% honey 3 hours	64768.1
1(1,A1)	Standard1	6015	11031	2921	6222	6810	2409	6394.5	842					54(1,F7)	SD 10% honey 3 hours	58413.8
2(1,B1)	Standard2	2300	3767	1121	2022.5	2640	987	2803	1773					62(1,F8)	SD 10% honey 3 hours	77366.3
3(1,C1)	Standard3	910	1248	416	730	947	837	1190	1702					72(1,H9)	SD 10% honey 6 hours	125492
4(1,D1)	Standard4	408	536	184	300.5	384	177.5	558.5	1503					80(1,H10)	SD 10% honey 6 hours	132003
5(1,E1)	Standard5	159	204	74	117	146	78	231	1877					88(1,H11)	SD 10% honey 6 hours	199707
6(1,F1)	Standard6	73	97	39	52	74	44	118	1643					96(1,H12)	SD 10% honey 6 hours	121762
7(1,G1)	Standard7	41	58	26	33	48	53	77	3238					13(2,E2)	SD 10% honey no hep	3759.24
8(1,H1)	Standard8	24	36	20	21	36	22	50	4311					14(2,F2)	SD 10% honey no hep	2547.37
9(1,A2)	Standard1	5948.5	10934	2835	6164	6697.5	2360	6147.5	655					15(2,G2)	SD 10% honey no hep	10024.7
10(1,B2)	Standard2	2294	3631	1112	2056.5	2593.5	950.5	2731	1102					16(2,H2)	SD 10% honey no hep	12672.5
11(1,C2)	Standard3	881	1182	393	715	919.5	369	1142	946					35(1,C5)	SD Blank 3 hours	60458.1
12(1,D2)	Standard4	418	549.5	190	312	408	187	577	1000					43(1,C6)	SD Blank 3 hours	95269.7
13(1,E2)	Standard5	163	202	76	123	146	79	231	1075					51(1,C7)	SD Blank 3 hours	97554.6
14(1,F2)	Standard6	74	97	38	55.5	73	41	116	945					59(1,C8)	SD Blank 3 hours	51884.3
15(1,G2)	Standard7	43	58	27	35	52	43	78	2962					69(1,E9)	SD Blank 6 hours	90831.7
16(1,H2)	Standard8	25	36	22	23	36	22	49	4246					77(1,E10)	SD Blank 6 hours	241846
17(1,A3)	Standard9	21	33	18	19	32	21	43	808					85(1,E11)	SD Blank 6 hours	220084
18(1,B3)	Standard10	17	26	15	17	30	20	39	1775					93(1,E12)	SD Blank 6 hours	334182
19(1,C3)	Standard11	15	25	16	16	30	19	36	760					21(2,E3)	SD no hep Blank	18104.4
20(1,D3)	Standard12	14	23	14	15	26	17	34	1118					22(2,F3)	SD no hep Blank	11644.4
21(1,E3)	LD Blank 3 hours	14	119	17	16	27	26	642.5	1268					23(2,G3)	SD no hep Blank	12027.5
22(1,F3)	LD Blank 3 hours	14	100	17	15	28	29	443.5	2004					24(2,H3)	SD no hep Blank	10513.3
23(1,G3)	LD Blank 3 hours	14	298	20	15	28	29	756	2755					1(1,A1)	Standard1	30563.4
24(1,H3)	LD Blank 3 hours	14	99	17	16	30	19	320	3656					9(1,A2)	Standard1	28919.6
25(1,A4)	Standard9	22	32	18	19	33	19	44	754					18(1,B3)	Standard10	2.13221
26(1,B4)	Standard10	17	26	16	17	30	17	38	1247					26(1,B4)	Standard10	1.4154
27(1,C4)	Standard11	15.5	24	16	16	29	22	38	995					19(1,C3)	Standard11	0.231697
28(1,D4)	Standard12	14	22	15	15	26	24	34	1212					27(1,C4)	Standard11	1.4154
														20(1,D3)	Standard12	< 0
														28(1,D4)	Standard12	< 0
														2(1,B1)	Standard2	10115.3
														10(1,B2)	Standard2	9776.68
														3(1,C1)	Standard3	3297.3
														11(1,C2)	Standard3	3123.28
														4(1,D1)	Standard4	1200.87
														12(1,D2)	Standard4	1255.28
														5(1,E1)	Standard5	342.698
														13(1,E2)	Standard5	342.698
														6(1,F1)	Standard6	114.237
														14(1,F2)	Standard6	110.724
														7(1,G1)	Standard7	47.6791
														15(1,G2)	Standard7	49.1436
														8(1,H1)	Standard8	12.5772
														16(1,H2)	Standard8	11.4924
														17(1,A3)	Standard9	5.4886
														25(1,A4)	Standard9	6.42061
														40(1,H5)	TCP 100 PMA 3 hours	283431
									stats: parametric					48(1,H6)	TCP 100 PMA 3 hours	245145
									Hep vs no hep: LD 10% honey, SD Blank, SD 10% honey					56(1,H7)	TCP 100 PMA 3 hours	109161
														64(1,H8)	TCP 100 PMA 3 hours	216981
														5(2,E1)	TCP 100 PMA 6 hours	1485500
														6(2,F1)	TCP 100 PMA 6 hours	1.17335e+06
														7(2,G1)	TCP 100 PMA 6 hours	923208
														8(2,H1)	TCP 100 PMA 6 hours	427486
														39(1,G5)	TCP Blank 3 hours	7823.28
														47(1,G6)	TCP Blank 3 hours	26616.5
														55(1,G7)	TCP Blank 3 hours	3139.81
														63(1,G8)	TCP Blank 3 hours	13483.1
														1(2,A1)	TCP Blank 6 hours	14644.9
														2(2,B1)	TCP Blank 6 hours	17032.2
														3(2,C1)	TCP Blank 6 hours	21769.7
														4(2,D1)	TCP Blank 6 hours	26900.1
DataType:	Net MFI										amount	TNF apha		amount	MMP-9
Location	Sample	TNF-alpha	MMP-9	IL-8	IL-10	IL-1beta	IL-1ra	Myeloperoxidase	Total Events			avg	stdev		avg	stdev
1(1,A1)	Standard1	6015	11031	2921	6222	6810	2409	6394.5	842	std1	2240	5981.75	47.0226	30190	10982.5	68.5894
2(1,B1)	Standard2	2300	3767	1121	2022.5	2640	987	2803	1773	std2	746.667	2297	4.24264	10063.3	3699	96.1665
3(1,C1)	Standard3	910	1248	416	730	947	837	1190	1702	std3	248.889	895.5	20.5061	3354.44	1215	46.669
4(1,D1)	Standard4	408	536	184	300.5	384	177.5	558.5	1503	std4	82.963	413	7.07107	1118.15	542.75	9.54594
5(1,E1)	Standard5	159	204	74	117	146	78	231	1877	std5	27.6543	161	2.82843	372.716	203	1.41421
6(1,F1)	Standard6	73	97	39	52	74	44	118	1643	std6	9.21811	73.5	0.707107	124.239	97	0
7(1,G1)	Standard7	41	58	26	33	48	53	77	3238	std7	3.0727	42	1.41421	41.4129	58	0
8(1,H1)	Standard8	24	36	20	21	36	22	50	4311	std8	1.02423	24.5	0.707107	13.8043	36	0
9(1,A2)	Standard1	5948.5	10934	2835	6164	6697.5	2360	6147.5	655	std9	0.341411	21	0.707107	4.60143	32.5	0.707107
10(1,B2)	Standard2	2294	3631	1112	2056.5	2593.5	950.5	2731	1102	std10	0.113804	16.5	0	1.53381	26	0
11(1,C2)	Standard3	881	1182	393	715	919.5	369	1142	946	std11	0.0379346	15.5	0.707107	0.51127	24.5	0.707107
12(1,D2)	Standard4	418	549.5	190	312	408	187	577	1000	std12	0	13.5	0.707107	0	22.5	2.12132
13(1,E2)	Standard5	163	202	76	123	146	79	231	1075
14(1,F2)	Standard6	74	97	38	55.5	73	41	116	945
15(1,G2)	Standard7	43	58	27	35	52	43	78	2962
16(1,H2)	Standard8	25	36	22	23	36	22	49	4246
17(1,A3)	Standard9	21	33	18	19	32	21	43	808
18(1,B3)	Standard10	17	26	15	17	30	20	39	1775
19(1,C3)	Standard11	15	25	16	16	30	19	36	760
20(1,D3)	Standard12	14	23	14	15	26	17	34	1118
21(1,E3)	LD Blank 3 hours	14	119	17	16	27	26	642.5	1268
22(1,F3)	LD Blank 3 hours	14	100	17	15	28	29	443.5	2004
23(1,G3)	LD Blank 3 hours	14	298	20	15	28	29	756	2755
24(1,H3)	LD Blank 3 hours	14	99	17	16	30	19	320	3656
25(1,A4)	Standard9	22	32	18	19	33	19	44	754
26(1,B4)	Standard10	17	26	16	17	30	17	38	1247
27(1,C4)	Standard11	15.5	24	16	16	29	22	38	995
28(1,D4)	Standard12	14	22	15	15	26	24	34	1212
25(1,A4)	Standard9	20	28	16	18	32	17	40.5	354
26(1,B4)	Standard10	16	26	16	16	28	16	35.5	234
27(1,C4)	Standard11	16	22	16	16	24.5	21	37	282
28(1,D4)	Standard12	13	20	14	15	23	21	29	523
DataType:	calculated result
Location	Sample	TNF-alpha	MMP-9	IL-8	IL-10	IL-1beta	IL-1ra	Myeloperoxidase
1(1,A1)	Standard1	2217.54	30317.1
2(1,B1)	Standard2	829.428	10273
3(1,C1)	Standard3	310.054	3322.1
4(1,D1)	Standard4	122.481	1357.42
5(1,E1)	Standard5	29.4425	441.308
6(1,F1)	Standard6	-2.6914	146.054
7(1,G1)	Standard7	-14.6482	38.4382
8(1,H1)	Standard8	-21.0003	-22.2682
9(1,A2)	Standard1	2192.69	30049.5
10(1,B2)	Standard2	827.186	9897.71
11(1,C2)	Standard3	299.218	3139.98
12(1,D2)	Standard4	126.218	1394.67
13(1,E2)	Standard5	30.9371	435.789
14(1,F2)	Standard6	-2.31775	146.054
15(1,G2)	Standard7	-13.9009	38.4382
16(1,H2)	Standard8	-20.6266	-22.2682
17(1,A3)	Standard9	-22.1212	-30.5464
18(1,B3)	Standard10	-23.6158	-49.862
19(1,C3)	Standard11	-24.3631	-52.6214
20(1,D3)	Standard12	-24.7368	-58.1402
21(1,E3)	LD Blank 3 hours	-24.7368	206.76
22(1,F3)	LD Blank 3 hours	-24.7368	154.332
23(1,G3)	LD Blank 3 hours	-24.7368	700.69
24(1,H3)	LD Blank 3 hours	-24.7368	151.573
25(1,A4)	Standard9	-21.7476	-33.3057
26(1,B4)	Standard10	-23.6158	-49.862
27(1,C4)	Standard11	-24.1763	-55.3808
28(1,D4)	Standard12	-24.7368	-60.8996
25(1,A4)	Standard9	-22.4949	-44.3433
26(1,B4)	Standard10	-23.9895	-49.862
27(1,C4)	Standard11	-23.9895	-60.8996
28(1,D4)	Standard12	-25.1104	-66.4183
DataType:	Count
Location	Sample	TNF-alpha	MMP-9	IL-8	IL-10	IL-1beta	IL-1ra	Myeloperoxidase	Total Events
1(1,A1)	Standard1	93	206	127	123	102	105	86	842
2(1,B1)	Standard2	202	394	221	300	233	246	177	1773
3(1,C1)	Standard3	223	363	236	234	233	236	177	1702
4(1,D1)	Standard4	182	311	211	194	205	216	184	1503
5(1,E1)	Standard5	247	390	252	263	246	254	225	1877
6(1,F1)	Standard6	202	324	217	218	256	242	184	1643
7(1,G1)	Standard7	362	655	396	447	464	493	421	3238
8(1,H1)	Standard8	546	888	533	653	521	644	526	4311
9(1,A2)	Standard1	90	121	99	98	90	77	80	655
10(1,B2)	Standard2	152	230	153	154	138	138	137	1102
11(1,C2)	Standard3	107	210	143	131	120	115	120	946
12(1,D2)	Standard4	144	204	149	139	121	127	116	1000
13(1,E2)	Standard5	149	236	155	141	145	144	105	1075
14(1,F2)	Standard6	124	185	142	130	132	113	119	945
15(1,G2)	Standard7	324	632	354	420	397	489	346	2962
16(1,H2)	Standard8	463	932	518	622	586	649	476	4246
17(1,A3)	Standard9	108	169	119	106	102	101	103	808
18(1,B3)	Standard10	203	327	255	199	279	280	232	1775
19(1,C3)	Standard11	98	164	108	97	107	116	70	760
20(1,D3)	Standard12	130	233	168	138	167	152	130	1118
21(1,E3)	LD Blank 3 hours	176	261	162	177	183	167	142	1268
22(1,F3)	LD Blank 3 hours	232	384	295	268	279	286	260	2004
23(1,G3)	LD Blank 3 hours	304	599	367	404	329	425	327	2755
24(1,H3)	LD Blank 3 hours	428	729	458	533	478	565	465	3656
25(1,A4)	Standard9	83	164	93	108	99	112	95	754
26(1,B4)	Standard10	126	239	176	190	174	174	168	1247
27(1,C4)	Standard11	112	190	151	135	131	150	126	995
28(1,D4)	Standard12	140	233	193	165	167	169	145	1212
DataType:	Result
Location	Sample	TNF-alpha	MMP-9	IL-8	IL-10	IL-1beta	IL-1ra	Myeloperoxidase	Total Events		MMP-9
1(1,A1)	Standard1	2393.02	35110.8	873.29	987.492	4225.06	6931.27	30563.4	842		35090.8
2(1,B1)	Standard2	741.207	10472.6	285.22	282.879	1448.66	2266.58	10115.3	1773		11890.5
3(1,C1)	Standard3	237.553	2988.7	88.0007	90.1029	457.055	1843.62	3297.3	1702		3845.19
4(1,D1)	Standard4	87.4714	1123.57	32.2777	32.5249	160.244	247.985	1200.87	1503		1571.16
5(1,E1)	Standard5	25.8611	346.858	9.46814	10.3277	47.1643	74.2666	342.698	1877		510.795
6(1,F1)	Standard6	8.58065	125.196	3.28236	3.29041	16.5109	26.0903	114.237	1643		169.051
7(1,G1)	Standard7	3.24485	52.4279	1.28255	1.42961	6.44678	37.9368	47.6791	3238		44.4906
8(1,H1)	Standard8	0.90011	15.5437	0.472876	0.363918	2.21289	2.01918	12.5772	4311		-25.7745
9(1,A2)	Standard1	2360.85	34763.9	843.428	977.279	4136.96	6753.9	28919.6	655		34781
10(1,B2)	Standard2	738.845	10046.8	282.532	288.191	1420.21	2162.14	9776.68	1102		11456.2
11(1,C2)	Standard3	228.242	2808.47	82.1741	88.0092	441.97	652.505	3123.28	946		3634.4
12(1,D2)	Standard4	90.1804	1156.89	33.6131	33.984	172.233	266.247	1255.28	1000		1614.28
13(1,E2)	Standard5	26.7354	342.521	9.84468	11.0096	47.1643	75.8044	342.698	1075		504.408
14(1,F2)	Standard6	8.76039	125.196	3.12041	3.64722	16.1094	22.3324	110.724	945		169.051
15(1,G2)	Standard7	3.54957	52.4279	1.42657	1.61789	7.93338	24.826	49.1436	2962		44.4906
16(1,H2)	Standard8	1.02205	15.5437	0.730431	0.531055	2.21289	2.01918	11.4924	4246		-25.7745
17(1,A3)	Standard9	0.552563	10.9742	0.233806	0.204106	0.928205	1.25153	5.4886	808		-35.3561
18(1,B3)	Standard10	0.149356	1.31411	< 0	0.0566209	0.339011	0.563811	2.13221	1775		-57.7132
19(1,C3)	Standard11	0.00222201	0.209817	0.0285658	< 0	0.339011	0.0252617	0.231697	760		-60.9071
20(1,D3)	Standard12	< 0	< 0	< 0	< 0	< 0	< 0	< 0	1118		-67.2948
21(1,E3)	LD Blank 3 hours	< 0	8433.97	6.23848	< 0	< 0	278.623	72599.5	1268		239.317
22(1,F3)	LD Blank 3 hours	< 0	6552.04	6.23848	< 0	< 0	428.786	43752.8	2004		178.633
23(1,G3)	LD Blank 3 hours	< 0	27826.6	23.6438	< 0	< 0	428.786	90335.9	2755		811.019
24(1,H3)	LD Blank 3 hours	< 0	6454.47	6.23848	< 0	16.9506	1.26309	27635.6	3656		175.439
25(1,A4)	Standard9	0.665056	9.49248	0.233806	0.204106	1.23919	0.0252617	6.42061	754		-38.55
26(1,B4)	Standard10	0.149356	1.31411	0.0285658	0.0566209	0.339011	< 0	1.4154	1247		-57.7132
27(1,C4)	Standard11	0.0309401	< 0	0.0285658	< 0	0.0749407	2.01918	1.4154	995		-64.1009
28(1,D4)	Standard12	< 0	< 0	< 0	< 0	< 0	3.71677	< 0	1212		-70.4887
29(1,E4)	LD 0.1% honey 3 hours								0		-51.3255
30(1,F4)	LD 0.1% honey 3 hours	< 0	8377.04	< 0	< 0	1.50978	50.4302	52049.5	0		-57.7132
31(1,G4)	LD 0.1% honey 3 hours	< 0	11816	4.12433	< 0	1.50978	1027.32	57397.8	0		-70.4887
32(1,H4)	LD 0.1% honey 3 hours	< 0	9547.19	4.12433	1.78086	16.1259	12.304	50075.4	0		-76.8764
33(1,A5)	LD 1% honey 3 hours	< 0	5538.98	< 0	< 0	< 0	< 0	23268.7	0
34(1,B5)	LD 10% honey 3 hours	< 0	20965.2	17.005	< 0	1.50978	95.1304	118857	0
35(1,C5)	SD Blank 3 hours	< 0	8493.24	< 0	< 0	< 0	< 0	60458.1	0
36(1,D5)	SD 0.1% honey 3 hours	< 0	3488.52	4.12433	< 0	16.1259	95.1304	45298.5	0
37(1,E5)	SD 1% honey 3 hours	< 0	8726.2	10.2746	1.78086	16.1259	12.304	36700.2	0
38(1,F5)	SD 10% honey 3 hours	< 0	4879.87	10.2746	1.78086	1.50978	12.304	40556.9	0
39(1,G5)	TCP Blank 3 hours	< 0	2061.34	1.42667	< 0	< 0	366.031	7823.28	0
40(1,H5)	TCP 100 PMA 3 hours	2.22601	70264	24.1269	1.78086	1.50978	307.354	283431	0
41(1,A6)	LD 1% honey 3 hours	< 0	3698.94	< 0	< 0	< 0	12.304	23337.4	0
42(1,B6)	LD 10% honey 3 hours	< 0	20449.2	4.12433	< 0	< 0	12.304	99563.9	0
43(1,C6)	SD Blank 3 hours	< 0	14755.6	< 0	< 0	1.50978	< 0	95269.7	0
44(1,D6)	SD 0.1% honey 3 hours	< 0	5983.59	17.005	< 0	< 0	12.304	97650	0
45(1,E6)	SD 1% honey 3 hours	< 0	6319.61	4.12433	< 0	< 0	< 0	39700.9	0
46(1,F6)	SD 10% honey 3 hours	< 0	5872.06	10.2746	< 0	1.50978	50.4302	64768.1	0
47(1,G6)	TCP Blank 3 hours	< 0	6884.25	< 0	< 0	1.50978	817.252	26616.5	0
48(1,H6)	TCP 100 PMA 3 hours	6.5245	54716.6	39.2199	24.5799	32.4823	307.354	245145	0
49(1,A7)	LD 1% honey 3 hours	< 0	660.738	< 0	< 0	< 0	< 0	7716.58	0
50(1,B7)	LD 10% honey 3 hours	< 0	12665.5	< 0	< 0	< 0	30.2566	40478.9	0
51(1,C7)	SD Blank 3 hours	< 0	14879.7	< 0	< 0	< 0	50.4302	97554.6	0
52(1,D7)	SD 0.1% honey 3 hours	< 0	3540.99	< 0	< 0	< 0	12.304	37234.8	0
53(1,E7)	SD 1% honey 3 hours	< 0	10734.3	10.2746	< 0	< 0	12.304	34204.4	0
54(1,F7)	SD 10% honey 3 hours	< 0	11333.8	17.005	1.78086	< 0	196.008	58413.8	0
55(1,G7)	TCP Blank 3 hours	< 0	2460	< 0	< 0	< 0	< 0	3139.81	0
56(1,H7)	TCP 100 PMA 3 hours	< 0	19934.7	4.12433	< 0	< 0	50.4302	109161	0
57(1,A8)	LD 1% honey 3 hours	< 0	5538.98	< 0	1.78086	1.50978	72.1655	13786.7	0
58(1,B8)	LD 10% honey 3 hours	< 0	15876.6	10.2746	< 0	< 0	12.304	87279.6	0
59(1,C8)	SD Blank 3 hours	< 0	8029.57	< 0	< 0	< 0	< 0	51884.3	0
60(1,D8)	SD 0.1% honey 3 hours	< 0	2764.1	4.12433	< 0	< 0	3019.67	28976.5	0
61(1,E8)	SD 1% honey 3 hours	< 0	14137	4.12433	< 0	1.50978	396.02	37387.9	0
62(1,F8)	SD 10% honey 3 hours	< 0	13767.4	24.1269	19.6854	16.1259	50.4302	77366.3	0
63(1,G8)	TCP Blank 3 hours	< 0	4879.87	< 0	< 0	< 0	< 0	13483.1	0
64(1,H8)	TCP 100 PMA 3 hours	< 0	61993.9	17.005	< 0	< 0	196.008	216981	0
65(1,A9)	LD Blank 6 hours	< 0	13398.9	10.2746	< 0	< 0	519.841	78817.5	0
66(1,B9)	LD 0.1% honey 6 hours	< 0	15626.7	31.55	< 0	< 0	50.4302	137453	0
67(1,C9)	LD 1% honey 6 hours	< 0	7339.91	4.12433	< 0	< 0	< 0	41731	0
68(1,D9)	LD 10% honey 6 hours	< 0	20449.2	97.6639	< 0	< 0	12.304	140559	0
69(1,E9)	SD Blank 6 hours	< 0	5428.46	4.12433	< 0	< 0	143.994	90831.7	0
70(1,F9)	SD 0.1% honey 6 hours	< 0	9547.19	31.55	< 0	< 0	50.4302	100140	0
71(1,G9)	SD 1% honey 6 hours	< 0	28468.4	80.2781	< 0	< 0	250.588	271655	0
72(1,H9)	SD 10% honey 6 hours	< 0	10495.6	124.537	< 0	< 0	488.34	125492	0
73(1,A10)	LD Blank 6 hours	< 0	10020.1	< 0	< 0	< 0	196.008	36776.5	0
74(1,B10)	LD 0.1% honey 6 hours	< 0	6207.36	< 0	< 0	< 0	250.588	42991.7	0
75(1,C10)	LD 1% honey 6 hours	< 0	7683.84	4.12433	< 0	< 0	< 0	46663.6	0
76(1,D10)	LD 10% honey 6 hours	< 0	23763.8	219.434	< 0	< 0	50.4302	201961	0
77(1,E10)	SD Blank 6 hours	< 0	16503.5	24.1269	< 0	< 0	143.994	241846	0
78(1,F10)	SD 0.1% honey 6 hours	2.22601	14260.5	63.3918	< 0	1.50978	143.994	169430	0
79(1,G10)	SD 1% honey 6 hours	< 0	13890.5	88.9133	< 0	< 0	< 0	126403	0
80(1,H10)	SD 10% honey 6 hours	< 0	15626.7	88.9133	< 0	< 0	143.994	132003	0
81(1,A11)	LD Blank 6 hours	< 0	23698.2	17.005	< 0	< 0	250.588	103030	0
82(1,B11)	LD 0.1% honey 6 hours	< 0	3175.66	< 0	< 0	< 0	< 0	39235.8	0
83(1,C11)	LD 1% honey 6 hours	< 0	7798.88	< 0	< 0	< 0	< 0	38771.9	0
84(1,D11)	LD 10% honey 6 hours	< 0	29945.5	63.3918	< 0	< 0	143.994	241846	0
85(1,E11)	SD Blank 6 hours	< 0	7683.84	17.005	< 0	< 0	250.588	220084	0
86(1,F11)	SD 0.1% honey 6 hours	< 0	7454.35	17.005	< 0	< 0	12.304	149132	0
87(1,G11)	SD 1% honey 6 hours	< 0	31160.5	47.1001	< 0	< 0	50.4302	383504	0
88(1,H11)	SD 10% honey 6 hours	< 0	14631.7	142.914	< 0	< 0	95.1304	199707	0
89(1,A12)	LD Blank 6 hours	< 0	12543.7	4.12433	< 0	32.4823	1171.8	66860.8	0
90(1,B12)	LD 0.1% honey 6 hours	< 0	6095.36	< 0	< 0	< 0	12.304	56554.2	0
91(1,C12)	LD 1% honey 6 hours	< 0	10853.9	< 0	< 0	< 0	196.008	107499	0
92(1,D12)	LD 10% honey 6 hours	< 0	27666.4	106.522	< 0	< 0	196.008	263228	0
93(1,E12)	SD Blank 6 hours	< 0	17892.2	24.1269	< 0	< 0	196.008	334182	0
94(1,F12)	SD 0.1% honey 6 hours	< 0	5760.78	39.2199	< 0	< 0	143.994	134979	0
95(1,G12)	SD 1% honey 6 hours	< 0	30890	106.522	< 0	< 0	< 0	196561	0
96(1,H12)	SD 10% honey 6 hours	< 0	17892.2	97.6639	< 0	< 0	< 0	121762	0
1(2,A1)	TCP Blank 6 hours	< 0	5649.75	< 0	< 0	< 0	< 0	14644.9	0
2(2,B1)	TCP Blank 6 hours	< 0	3383.85	< 0	< 0	< 0	< 0	17032.2	0
3(2,C1)	TCP Blank 6 hours	< 0	5538.98	< 0	< 0	< 0	< 0	21769.7	0
4(2,D1)	TCP Blank 6 hours	< 0	5872.06	< 0	< 0	< 0	< 0	26900.1	0
5(2,E1)	TCP 100 PMA 6 hours	6.5245	44294.9	152.227	5.86526	104.576	488.34	> 29710	0
6(2,F1)	TCP 100 PMA 6 hours	< 0	24223.1	447.585	< 0	< 0	366.031	1.17335e+06	0
7(2,G1)	TCP 100 PMA 6 hours	< 0	54716.6	557.534	< 0	< 0	307.354	923208	0
8(2,H1)	TCP 100 PMA 6 hours	< 0	16127	31.55	< 0	< 0	95.1304	427486	0
9(2,A2)	LD 10% honey no hep	< 0	17638.8	10.2746	< 0	< 0	< 0	8579.44	0
10(2,B2)	LD 10% honey no hep	< 0	10853.9	< 0	< 0	< 0	< 0	6875.39	0
11(2,C2)	LD 10% honey no hep	< 0	20063.1	4.12433	< 0	< 0	< 0	12462.8	0
12(2,D2)	LD 10% honey no hep	< 0	12787.4	< 0	< 0	< 0	< 0	12344	0
13(2,E2)	SD 10% honey no hep	< 0	32380.9	< 0	< 0	< 0	50.4302	3759.24	0
14(2,F2)	SD 10% honey no hep	< 0	19293.6	< 0	< 0	< 0	< 0	2547.37	0
15(2,G2)	SD 10% honey no hep	< 0	31702.2	171.083	< 0	< 0	196.008	10024.7	0
16(2,H2)	SD 10% honey no hep	< 0	30133.6	49.2692	0.393378	< 0	81.4647	12672.5	0
17(2,A3)	LD no hep Blank	< 0	4901.74	16.1214	0.393378	< 0	< 0	3609.34	0
18(2,B3)	LD no hep Blank	< 0	2675.85	2.32004	< 0	< 0	< 0	4598.88	0
19(2,C3)	LD no hep Blank	< 0	10089.4	2.32004	< 0	< 0	< 0	9410.74	0
20(2,D3)	LD no hep Blank	< 0	7888.33	23.9223	0.393378	19.0454	3.14908	6074.04	0
21(2,E3)	SD no hep Blank	0.855316	5144.14	36.2898	8.72398	36.3765	183.514	18104.4	0
22(2,F3)	SD no hep Blank	< 0	6002.59	2.32004	< 0	< 0	81.4647	11644.4	0
23(2,G3)	SD no hep Blank	< 0	7760.85	8.81645	< 0	< 0	< 0	12027.5	0
24(2,H3)	SD no hep Blank	< 0	9958.29	32.0911	18.3467	< 0	37.6664	10513.3	0
DataType:	Range
Location	Sample	TNF-alpha	MMP-9	IL-8	IL-10	IL-1beta	IL-1ra	Myeloperoxidase	Total Events
1(1,A1)	Standard1								842
2(1,B1)	Standard2								1773
3(1,C1)	Standard3								1702
4(1,D1)	Standard4								1503
5(1,E1)	Standard5								1877
6(1,F1)	Standard6								1643
7(1,G1)	Standard7								3238
8(1,H1)	Standard8								4311
9(1,A2)	Standard1								655
10(1,B2)	Standard2								1102
11(1,C2)	Standard3								946
12(1,D2)	Standard4								1000
13(1,E2)	Standard5								1075
14(1,F2)	Standard6								945
15(1,G2)	Standard7								2962
16(1,H2)	Standard8								4246
17(1,A3)	Standard9								808
18(1,B3)	Standard10								1775
19(1,C3)	Standard11								760
20(1,D3)	Standard12								1118
21(1,E3)	LD Blank 3 hours								1268
22(1,F3)	LD Blank 3 hours								2004
23(1,G3)	LD Blank 3 hours								2755
24(1,H3)	LD Blank 3 hours								3656
25(1,A4)	Standard9								754
26(1,B4)	Standard10								1247
27(1,C4)	Standard11								995
28(1,D4)	Standard12								1212
29(1,E4)	LD 0.1% honey 3 hours								0
30(1,F4)	LD 0.1% honey 3 hours								0
31(1,G4)	LD 0.1% honey 3 hours								0
32(1,H4)	LD 0.1% honey 3 hours								0
33(1,A5)	LD 1% honey 3 hours								0
34(1,B5)	LD 10% honey 3 hours								0
35(1,C5)	SD Blank 3 hours								0
36(1,D5)	SD 0.1% honey 3 hours								0
37(1,E5)	SD 1% honey 3 hours								0
38(1,F5)	SD 10% honey 3 hours								0
39(1,G5)	TCP Blank 3 hours								0
40(1,H5)	TCP 100 PMA 3 hours								0
41(1,A6)	LD 1% honey 3 hours								0
42(1,B6)	LD 10% honey 3 hours								0
43(1,C6)	SD Blank 3 hours								0
44(1,D6)	SD 0.1% honey 3 hours								0
45(1,E6)	SD 1% honey 3 hours								0
46(1,F6)	SD 10% honey 3 hours								0
47(1,G6)	TCP Blank 3 hours								0
48(1,H6)	TCP 100 PMA 3 hours								0
49(1,A7)	LD 1% honey 3 hours								0
50(1,B7)	LD 10% honey 3 hours								0
51(1,C7)	SD Blank 3 hours								0
52(1,D7)	SD 0.1% honey 3 hours								0
53(1,E7)	SD 1% honey 3 hours								0
54(1,F7)	SD 10% honey 3 hours								0
55(1,G7)	TCP Blank 3 hours								0
56(1,H7)	TCP 100 PMA 3 hours								0
57(1,A8)	LD 1% honey 3 hours								0
58(1,B8)	LD 10% honey 3 hours								0
59(1,C8)	SD Blank 3 hours								0
60(1,D8)	SD 0.1% honey 3 hours								0
61(1,E8)	SD 1% honey 3 hours								0
62(1,F8)	SD 10% honey 3 hours								0
63(1,G8)	TCP Blank 3 hours								0
64(1,H8)	TCP 100 PMA 3 hours								0
65(1,A9)	LD Blank 6 hours								0
66(1,B9)	LD 0.1% honey 6 hours								0
67(1,C9)	LD 1% honey 6 hours								0
68(1,D9)	LD 10% honey 6 hours								0
69(1,E9)	SD Blank 6 hours								0
70(1,F9)	SD 0.1% honey 6 hours								0
71(1,G9)	SD 1% honey 6 hours								0
72(1,H9)	SD 10% honey 6 hours								0
73(1,A10)	LD Blank 6 hours								0
74(1,B10)	LD 0.1% honey 6 hours								0
75(1,C10)	LD 1% honey 6 hours								0
76(1,D10)	LD 10% honey 6 hours								0
77(1,E10)	SD Blank 6 hours								0
78(1,F10)	SD 0.1% honey 6 hours								0
79(1,G10)	SD 1% honey 6 hours								0
80(1,H10)	SD 10% honey 6 hours								0
81(1,A11)	LD Blank 6 hours								0
82(1,B11)	LD 0.1% honey 6 hours								0
83(1,C11)	LD 1% honey 6 hours								0
84(1,D11)	LD 10% honey 6 hours								0
85(1,E11)	SD Blank 6 hours								0
86(1,F11)	SD 0.1% honey 6 hours								0
87(1,G11)	SD 1% honey 6 hours								0
88(1,H11)	SD 10% honey 6 hours								0
89(1,A12)	LD Blank 6 hours								0
90(1,B12)	LD 0.1% honey 6 hours								0
91(1,C12)	LD 1% honey 6 hours								0
92(1,D12)	LD 10% honey 6 hours								0
93(1,E12)	SD Blank 6 hours								0
94(1,F12)	SD 0.1% honey 6 hours								0
95(1,G12)	SD 1% honey 6 hours								0
96(1,H12)	SD 10% honey 6 hours								0
1(2,A1)	TCP Blank 6 hours								0
2(2,B1)	TCP Blank 6 hours								0
3(2,C1)	TCP Blank 6 hours								0
4(2,D1)	TCP Blank 6 hours								0
5(2,E1)	TCP 100 PMA 6 hours								0
6(2,F1)	TCP 100 PMA 6 hours								0
7(2,G1)	TCP 100 PMA 6 hours								0
8(2,H1)	TCP 100 PMA 6 hours								0
9(2,A2)	LD 10% honey no hep								0
10(2,B2)	LD 10% honey no hep								0
11(2,C2)	LD 10% honey no hep								0
12(2,D2)	LD 10% honey no hep								0
13(2,E2)	SD 10% honey no hep								0
14(2,F2)	SD 10% honey no hep								0
15(2,G2)	SD 10% honey no hep								0
16(2,H2)	SD 10% honey no hep								0
17(2,A3)	LD no hep Blank								0
18(2,B3)	LD no hep Blank								0
19(2,C3)	LD no hep Blank								0
20(2,D3)	LD no hep Blank								0
21(2,E3)	SD no hep Blank								0
22(2,F3)	SD no hep Blank								0
23(2,G3)	SD no hep Blank								0
24(2,H3)	SD no hep Blank								0
DataType:	Avg Net MFI
Sample	TNF-alpha	MMP-9	IL-8	IL-10	IL-1beta	IL-1ra	Myeloperoxidase
Standard1	5981.75	10982.5	2878	6193	6753.75	2384.5	6271
Standard2	2297	3699	1116.5	2039.5	2616.75	968.75	2767
Standard3	895.5	1215	404.5	722.5	933.25	603	1166
Standard4	413	542.75	187	306.25	396	182.25	567.75
Standard5	161	203	75	120	146	78.5	231
Standard6	73.5	97	38.5	53.75	73.5	42.5	117
Standard7	42	58	26.5	34	50	48	77.5
Standard8	24.5	36	21	22	36	22	49.5
Standard9	21.5	32.5	18	19	32.5	20	43.5
Standard10	17	26	15.5	17	30	18.5	38.5
Standard11	15.25	24.5	16	16	29.5	20.5	37
Standard12	14	22.5	14.5	15	26	20.5	34
LD Blank 3 hours	14	154	17.75	15.5	28.25	25.75	540.5
LD 0.1% honey 3 hours
LD 1% honey 3 hours
LD 10% honey 3 hours
SD Blank 3 hours
SD 0.1% honey 3 hours
SD 1% honey 3 hours
SD 10% honey 3 hours
TCP Blank 3 hours
TCP 100 PMA 3 hours
LD Blank 6 hours
LD 0.1% honey 6 hours
LD 1% honey 6 hours
LD 10% honey 6 hours
SD Blank 6 hours
SD 0.1% honey 6 hours
SD 1% honey 6 hours
SD 10% honey 6 hours
TCP Blank 6 hours
TCP 100 PMA 6 hours
LD 10% honey no hep
SD 10% honey no hep
LD no hep Blank
SD no hep Blank
DataType:	Avg Result
Sample	TNF-alpha	MMP-9	IL-8	IL-10	IL-1beta	IL-1ra	Myeloperoxidase
Standard1	2376.94	34937.3	858.359	982.385	4181.01	6842.58	29741.5
Standard2	740.026	10259.7	283.876	285.535	1434.43	2214.36	9945.98
Standard3	232.898	2898.58	85.0874	89.0561	449.512	1248.06	3210.29
Standard4	88.8259	1140.23	32.9454	33.2545	166.239	257.116	1228.08
Standard5	26.2982	344.69	9.65641	10.6686	47.1643	75.0355	342.698
Standard6	8.67052	125.196	3.20139	3.46882	16.3102	24.2113	112.48
Standard7	3.39721	52.4279	1.35456	1.52375	7.19008	31.3814	48.4114
Standard8	0.961081	15.5437	0.601653	0.447486	2.21289	2.01918	12.0348
Standard9	0.608809	10.2334	0.233806	0.204106	1.0837	0.638397	5.95461
Standard10	0.149356	1.31411	N/A	0.0566209	0.339011	N/A	1.77381
Standard11	0.0165811	N/A	0.0285658	< 0	0.206976	1.02222	0.82355
Standard12	< 0	< 0	< 0	< 0	< 0	N/A	< 0
LD Blank 3 hours	< 0	12316.8	10.5898	< 0	N/A	284.365	58581
LD 0.1% honey 3 hours
LD 1% honey 3 hours
LD 10% honey 3 hours
SD Blank 3 hours
SD 0.1% honey 3 hours
SD 1% honey 3 hours
SD 10% honey 3 hours
TCP Blank 3 hours
TCP 100 PMA 3 hours
LD Blank 6 hours
LD 0.1% honey 6 hours
LD 1% honey 6 hours
LD 10% honey 6 hours
SD Blank 6 hours
SD 0.1% honey 6 hours
SD 1% honey 6 hours
SD 10% honey 6 hours
TCP Blank 6 hours
TCP 100 PMA 6 hours
LD 10% honey no hep
SD 10% honey no hep
LD no hep Blank
SD no hep Blank
DataType:	Avg Range
Sample	TNF-alpha	MMP-9	IL-8	IL-10	IL-1beta	IL-1ra	Myeloperoxidase
Standard1
Standard2
Standard3
Standard4
Standard5
Standard6
Standard7
Standard8
Standard9
Standard10
Standard11
Standard12
LD Blank 3 hours
LD 0.1% honey 3 hours
LD 1% honey 3 hours
LD 10% honey 3 hours
SD Blank 3 hours
SD 0.1% honey 3 hours
SD 1% honey 3 hours
SD 10% honey 3 hours
TCP Blank 3 hours
TCP 100 PMA 3 hours
LD Blank 6 hours
LD 0.1% honey 6 hours
LD 1% honey 6 hours
LD 10% honey 6 hours
SD Blank 6 hours
SD 0.1% honey 6 hours
SD 1% honey 6 hours
SD 10% honey 6 hours
TCP Blank 6 hours
TCP 100 PMA 6 hours
LD 10% honey no hep
SD 10% honey no hep
LD no hep Blank
SD no hep Blank
DataType:	%CV Replicates
Sample	TNF-alpha	MMP-9	IL-8	IL-10	IL-1beta	IL-1ra	Myeloperoxidase
Standard1	0.956763	0.701933	2.45999	0.735105	1.49003	1.83291	3.90813
Standard2	0.22571	2.93497	0.66938	1.31548	1.40242	3.33515	2.4073
Standard3	2.82713	4.39669	4.8421	1.66234	2.37286	67.4843	3.83301
Standard4	2.15657	2.06657	2.86634	3.10265	5.09924	5.02249	3.13297
Standard5	2.35087	0.889744	2.75731	4.51998	0	1.44909	0
Standard6	1.46584	0	3.57707	7.27352	1.74065	10.9752	2.20816
Standard7	6.34254	0	7.5178	8.7375	14.62	29.5423	2.13905
Standard8	8.97175	0	30.2696	26.4106	0	0	6.37397
Standard9	13.0655	10.2387	0	0	20.2916	135.825	11.0677
Standard10	0	0	NaN	0	0	NaN	28.5747
Standard11	122.47	NaN	0	0	90.2162	137.926	101.634
Standard12	0	0	0	0	0	NaN	0
LD Blank 3 hours	0	84.2748	82.1796	0	NaN	70.8853	48.1048
LD 0.1% honey 3 hours
LD 1% honey 3 hours
LD 10% honey 3 hours
SD Blank 3 hours
SD 0.1% honey 3 hours
SD 1% honey 3 hours
SD 10% honey 3 hours
TCP Blank 3 hours
TCP 100 PMA 3 hours
LD Blank 6 hours
LD 0.1% honey 6 hours
LD 1% honey 6 hours
LD 10% honey 6 hours
SD Blank 6 hours
SD 0.1% honey 6 hours
SD 1% honey 6 hours
SD 10% honey 6 hours
TCP Blank 6 hours
TCP 100 PMA 6 hours
LD 10% honey no hep
SD 10% honey no hep
LD no hep Blank
SD no hep Blank
DataType:	% Recovery
Location	Sample	TNF-alpha	MMP-9	IL-8	IL-10	IL-1beta	IL-1ra	Myeloperoxidase
1(1,A1)	Standard1	106.83	116.3	105.22	112.21	101.08	101.63	102.87
2(1,B1)	Standard2	99.27	104.07	103.09	96.44	103.97	99.7	102.14
3(1,C1)	Standard3	95.45	89.1	95.42	92.15	98.41	243.29	99.88
4(1,D1)	Standard4	105.43	100.48	105	99.79	103.51	98.18	109.13
5(1,E1)	Standard5	93.52	93.06	92.4	95.06	91.39	88.21	93.43
6(1,F1)	Standard6	93.08	100.77	96.1	90.86	95.98	92.96	93.43
7(1,G1)	Standard7	105.6	126.6	112.65	118.43	112.43	405.51	116.99
8(1,H1)	Standard8	87.88	112.6	124.6	90.44	115.78	64.75	92.58
9(1,A2)	Standard1	105.4	115.15	101.62	111.05	98.97	99.03	97.34
10(1,B2)	Standard2	98.95	99.84	102.12	98.25	101.93	95.11	98.72
11(1,C2)	Standard3	91.7	83.72	89.1	90.01	95.16	86.11	94.61
12(1,D2)	Standard4	108.7	103.46	109.34	104.27	111.25	105.41	114.08
13(1,E2)	Standard5	96.68	91.9	96.07	101.34	91.39	90.03	93.43
14(1,F2)	Standard6	95.03	100.77	91.36	100.71	93.65	79.57	90.56
15(1,G2)	Standard7	115.52	126.6	125.3	134.03	138.36	265.37	120.58
16(1,H2)	Standard8	99.79	112.6	192.46	131.98	115.78	64.75	84.6
17(1,A3)	Standard9	161.85	238.5	184.82	152.17	145.69	120.4	121.21
18(1,B3)	Standard10	131.24	85.68	N/A	126.64	159.64	162.72	141.26
19(1,C3)	Standard11	5.86	41.04	203.23	N/A	478.91	21.87	46.05
20(1,D3)	Standard12	N/A	N/A	N/A	N/A	N/A	N/A	N/A
25(1,A4)	Standard9	194.8	206.29	184.82	152.17	194.51	2.43	141.79
26(1,B4)	Standard10	131.24	85.68	67.74	126.64	159.64	N/A	93.77
27(1,C4)	Standard11	81.56	N/A	203.23	N/A	105.87	1748.25	281.31
28(1,D4)	Standard12	N/A	N/A	N/A	N/A	N/A	N/A	N/A
DataType:	Comments
Location	Sample	TNF-alpha	MMP-9	IL-8	IL-10	IL-1beta	IL-1ra	Myeloperoxidase
1(1,A1)	Standard1	Extrapolated	Extrapolated	Extrapolated	Extrapolated	Extrapolated	Extrapolated	Extrapolated
2(1,B1)	Standard2
3(1,C1)	Standard3
4(1,D1)	Standard4
5(1,E1)	Standard5
6(1,F1)	Standard6
7(1,G1)	Standard7
8(1,H1)	Standard8						Extrapolated
9(1,A2)	Standard1
10(1,B2)	Standard2
11(1,C2)	Standard3
12(1,D2)	Standard4
13(1,E2)	Standard5
14(1,F2)	Standard6
15(1,G2)	Standard7
16(1,H2)	Standard8						Extrapolated
17(1,A3)	Standard9						Extrapolated
18(1,B3)	Standard10						Extrapolated
19(1,C3)	Standard11						Extrapolated
20(1,D3)	Standard12
21(1,E3)	LD Blank 3 hours
22(1,F3)	LD Blank 3 hours
23(1,G3)	LD Blank 3 hours
24(1,H3)	LD Blank 3 hours						Extrapolated
25(1,A4)	Standard9						Extrapolated
26(1,B4)	Standard10
27(1,C4)	Standard11						Extrapolated
28(1,D4)	Standard12
29(1,E4)	LD 0.1% honey 3 hours
30(1,F4)	LD 0.1% honey 3 hours
31(1,G4)	LD 0.1% honey 3 hours
32(1,H4)	LD 0.1% honey 3 hours
33(1,A5)	LD 1% honey 3 hours
34(1,B5)	LD 10% honey 3 hours
35(1,C5)	SD Blank 3 hours
36(1,D5)	SD 0.1% honey 3 hours
37(1,E5)	SD 1% honey 3 hours
38(1,F5)	SD 10% honey 3 hours
39(1,G5)	TCP Blank 3 hours
40(1,H5)	TCP 100 PMA 3 hours
41(1,A6)	LD 1% honey 3 hours
42(1,B6)	LD 10% honey 3 hours
43(1,C6)	SD Blank 3 hours
44(1,D6)	SD 0.1% honey 3 hours
45(1,E6)	SD 1% honey 3 hours
46(1,F6)	SD 10% honey 3 hours
47(1,G6)	TCP Blank 3 hours
48(1,H6)	TCP 100 PMA 3 hours
49(1,A7)	LD 1% honey 3 hours
50(1,B7)	LD 10% honey 3 hours
51(1,C7)	SD Blank 3 hours
52(1,D7)	SD 0.1% honey 3 hours
53(1,E7)	SD 1% honey 3 hours
54(1,F7)	SD 10% honey 3 hours
55(1,G7)	TCP Blank 3 hours
56(1,H7)	TCP 100 PMA 3 hours
57(1,A8)	LD 1% honey 3 hours
58(1,B8)	LD 10% honey 3 hours
59(1,C8)	SD Blank 3 hours
60(1,D8)	SD 0.1% honey 3 hours
61(1,E8)	SD 1% honey 3 hours
62(1,F8)	SD 10% honey 3 hours
63(1,G8)	TCP Blank 3 hours
64(1,H8)	TCP 100 PMA 3 hours
65(1,A9)	LD Blank 6 hours
66(1,B9)	LD 0.1% honey 6 hours
67(1,C9)	LD 1% honey 6 hours
68(1,D9)	LD 10% honey 6 hours
69(1,E9)	SD Blank 6 hours
70(1,F9)	SD 0.1% honey 6 hours
71(1,G9)	SD 1% honey 6 hours
72(1,H9)	SD 10% honey 6 hours
73(1,A10)	LD Blank 6 hours
74(1,B10)	LD 0.1% honey 6 hours
75(1,C10)	LD 1% honey 6 hours
76(1,D10)	LD 10% honey 6 hours
77(1,E10)	SD Blank 6 hours
78(1,F10)	SD 0.1% honey 6 hours
79(1,G10)	SD 1% honey 6 hours
80(1,H10)	SD 10% honey 6 hours
81(1,A11)	LD Blank 6 hours
82(1,B11)	LD 0.1% honey 6 hours
83(1,C11)	LD 1% honey 6 hours
84(1,D11)	LD 10% honey 6 hours
85(1,E11)	SD Blank 6 hours
86(1,F11)	SD 0.1% honey 6 hours
87(1,G11)	SD 1% honey 6 hours
88(1,H11)	SD 10% honey 6 hours
89(1,A12)	LD Blank 6 hours
90(1,B12)	LD 0.1% honey 6 hours
91(1,C12)	LD 1% honey 6 hours
92(1,D12)	LD 10% honey 6 hours
93(1,E12)	SD Blank 6 hours
94(1,F12)	SD 0.1% honey 6 hours
95(1,G12)	SD 1% honey 6 hours
96(1,H12)	SD 10% honey 6 hours
1(2,A1)	TCP Blank 6 hours
2(2,B1)	TCP Blank 6 hours
3(2,C1)	TCP Blank 6 hours
4(2,D1)	TCP Blank 6 hours
5(2,E1)	TCP 100 PMA 6 hours
6(2,F1)	TCP 100 PMA 6 hours
7(2,G1)	TCP 100 PMA 6 hours
8(2,H1)	TCP 100 PMA 6 hours
9(2,A2)	LD 10% honey no hep
10(2,B2)	LD 10% honey no hep
11(2,C2)	LD 10% honey no hep
12(2,D2)	LD 10% honey no hep
13(2,E2)	SD 10% honey no hep
14(2,F2)	SD 10% honey no hep
15(2,G2)	SD 10% honey no hep
16(2,H2)	SD 10% honey no hep
17(2,A3)	LD no hep Blank
18(2,B3)	LD no hep Blank
19(2,C3)	LD no hep Blank
20(2,D3)	LD no hep Blank
21(2,E3)	SD no hep Blank
22(2,F3)	SD no hep Blank
23(2,G3)	SD no hep Blank
24(2,H3)	SD no hep Blank
DataType:	Units
Analyte:	TNF-alpha	MMP-9	IL-8	IL-10	IL-1beta	IL-1ra	Myeloperoxidase
BeadID:	12	14	18	22	28	30	53
Units:	pg/mL	pg/mL	pg/mL	pg/mL	pg/mL	pg/mL	pg/mL
DataType:	Standard Expected Concentration
Reagent	TNF-alpha	MMP-9	IL-8	IL-10	IL-1beta	IL-1ra	Myeloperoxidase
Standard1	2240	30190	830	880	4180	6820	29710
Standard10	0.113804	1.53381	0.0421684	0.0447086	0.212366	0.346492	1.50942
Standard11	0.0379346	0.51127	0.0140561	0.0149029	0.0707887	0.115497	0.503141
Standard12	0	0	0	0	0	0	0
Standard2	746.667	10063.3	276.667	293.333	1393.33	2273.33	9903.33
Standard3	248.889	3354.44	92.2222	97.7778	464.444	757.778	3301.11
Standard4	82.963	1118.15	30.7407	32.5926	154.815	252.593	1100.37
Standard5	27.6543	372.716	10.2469	10.8642	51.6049	84.1975	366.79
Standard6	9.21811	124.239	3.41564	3.6214	17.2016	28.0658	122.263
Standard7	3.0727	41.4129	1.13855	1.20713	5.73388	9.35528	40.7545
Standard8	1.02423	13.8043	0.379515	0.402378	1.91129	3.11843	13.5848
Standard9	0.341411	4.60143	0.126505	0.134126	0.637098	1.03948	4.52827
DataType:	Control Expected Concentration
Reagent	TNF-alpha	MMP-9	IL-8	IL-10	IL-1beta	IL-1ra	Myeloperoxidase
DataType:	Control Range - Low
Reagent	TNF-alpha	MMP-9	IL-8	IL-10	IL-1beta	IL-1ra	Myeloperoxidase
DataType:	Control Range - High
Reagent	TNF-alpha	MMP-9	IL-8	IL-10	IL-1beta	IL-1ra	Myeloperoxidase
DataType:	Per Bead Count
Analyte:	TNF-alpha	MMP-9	IL-8	IL-10	IL-1beta	IL-1ra	Myeloperoxidase
BeadID:	12	14	18	22	28	30	53
Per Bead:	50	50	50	50	50	50	50
DataType:	Dilution Factor
Location	Sample	Dilution Factor
1(1,A1)	Standard1
2(1,B1)	Standard2
3(1,C1)	Standard3
4(1,D1)	Standard4
5(1,E1)	Standard5
6(1,F1)	Standard6
7(1,G1)	Standard7
8(1,H1)	Standard8
9(1,A2)	Standard1
10(1,B2)	Standard2
11(1,C2)	Standard3
12(1,D2)	Standard4
13(1,E2)	Standard5
14(1,F2)	Standard6
15(1,G2)	Standard7
16(1,H2)	Standard8
17(1,A3)	Standard9
18(1,B3)	Standard10
19(1,C3)	Standard11
20(1,D3)	Standard12
21(1,E3)	LD Blank 3 hours	50
22(1,F3)	LD Blank 3 hours	50
23(1,G3)	LD Blank 3 hours	50
24(1,H3)	LD Blank 3 hours	50
25(1,A4)	Standard9
26(1,B4)	Standard10
27(1,C4)	Standard11
28(1,D4)	Standard12
29(1,E4)	LD 0.1% honey 3 hours	50
30(1,F4)	LD 0.1% honey 3 hours	50
31(1,G4)	LD 0.1% honey 3 hours	50
32(1,H4)	LD 0.1% honey 3 hours	50
33(1,A5)	LD 1% honey 3 hours	50
34(1,B5)	LD 10% honey 3 hours	50
35(1,C5)	SD Blank 3 hours	50
36(1,D5)	SD 0.1% honey 3 hours	50
37(1,E5)	SD 1% honey 3 hours	50
38(1,F5)	SD 10% honey 3 hours	50
39(1,G5)	TCP Blank 3 hours	50
40(1,H5)	TCP 100 PMA 3 hours	50
41(1,A6)	LD 1% honey 3 hours	50
42(1,B6)	LD 10% honey 3 hours	50
43(1,C6)	SD Blank 3 hours	50
44(1,D6)	SD 0.1% honey 3 hours	50
45(1,E6)	SD 1% honey 3 hours	50
46(1,F6)	SD 10% honey 3 hours	50
47(1,G6)	TCP Blank 3 hours	50
48(1,H6)	TCP 100 PMA 3 hours	50
49(1,A7)	LD 1% honey 3 hours	50
50(1,B7)	LD 10% honey 3 hours	50
51(1,C7)	SD Blank 3 hours	50
52(1,D7)	SD 0.1% honey 3 hours	50
53(1,E7)	SD 1% honey 3 hours	50
54(1,F7)	SD 10% honey 3 hours	50
55(1,G7)	TCP Blank 3 hours	50
56(1,H7)	TCP 100 PMA 3 hours	50
57(1,A8)	LD 1% honey 3 hours	50
58(1,B8)	LD 10% honey 3 hours	50
59(1,C8)	SD Blank 3 hours	50
60(1,D8)	SD 0.1% honey 3 hours	50
61(1,E8)	SD 1% honey 3 hours	50
62(1,F8)	SD 10% honey 3 hours	50
63(1,G8)	TCP Blank 3 hours	50
64(1,H8)	TCP 100 PMA 3 hours	50
65(1,A9)	LD Blank 6 hours	50
66(1,B9)	LD 0.1% honey 6 hours	50
67(1,C9)	LD 1% honey 6 hours	50
68(1,D9)	LD 10% honey 6 hours	50
69(1,E9)	SD Blank 6 hours	50
70(1,F9)	SD 0.1% honey 6 hours	50
71(1,G9)	SD 1% honey 6 hours	50
72(1,H9)	SD 10% honey 6 hours	50
73(1,A10)	LD Blank 6 hours	50
74(1,B10)	LD 0.1% honey 6 hours	50
75(1,C10)	LD 1% honey 6 hours	50
76(1,D10)	LD 10% honey 6 hours	50
77(1,E10)	SD Blank 6 hours	50
78(1,F10)	SD 0.1% honey 6 hours	50
79(1,G10)	SD 1% honey 6 hours	50
80(1,H10)	SD 10% honey 6 hours	50
81(1,A11)	LD Blank 6 hours	50
82(1,B11)	LD 0.1% honey 6 hours	50
83(1,C11)	LD 1% honey 6 hours	50
84(1,D11)	LD 10% honey 6 hours	50
85(1,E11)	SD Blank 6 hours	50
86(1,F11)	SD 0.1% honey 6 hours	50
87(1,G11)	SD 1% honey 6 hours	50
88(1,H11)	SD 10% honey 6 hours	50
89(1,A12)	LD Blank 6 hours	50
90(1,B12)	LD 0.1% honey 6 hours	50
91(1,C12)	LD 1% honey 6 hours	50
92(1,D12)	LD 10% honey 6 hours	50
93(1,E12)	SD Blank 6 hours	50
94(1,F12)	SD 0.1% honey 6 hours	50
95(1,G12)	SD 1% honey 6 hours	50
96(1,H12)	SD 10% honey 6 hours	50
1(2,A1)	TCP Blank 6 hours	50
2(2,B1)	TCP Blank 6 hours	50
3(2,C1)	TCP Blank 6 hours	50
4(2,D1)	TCP Blank 6 hours	50
5(2,E1)	TCP 100 PMA 6 hours	50
6(2,F1)	TCP 100 PMA 6 hours	50
7(2,G1)	TCP 100 PMA 6 hours	50
8(2,H1)	TCP 100 PMA 6 hours	50
9(2,A2)	LD 10% honey no hep	50
10(2,B2)	LD 10% honey no hep	50
11(2,C2)	LD 10% honey no hep	50
12(2,D2)	LD 10% honey no hep	50
13(2,E2)	SD 10% honey no hep	50
14(2,F2)	SD 10% honey no hep	50
15(2,G2)	SD 10% honey no hep	50
16(2,H2)	SD 10% honey no hep	50
17(2,A3)	LD no hep Blank	50
18(2,B3)	LD no hep Blank	50
19(2,C3)	LD no hep Blank	50
20(2,D3)	LD no hep Blank	50
21(2,E3)	SD no hep Blank	50
22(2,F3)	SD no hep Blank	50
23(2,G3)	SD no hep Blank	50
24(2,H3)	SD no hep Blank	50
DataType:	Analysis Types
Analyte:	TNF-alpha	MMP-9	IL-8	IL-10	IL-1beta	IL-1ra	Myeloperoxidase
AnalysisType	Logistic 5P Weighted	Logistic 5P Weighted	Logistic 5P Weighted	Logistic 5P Weighted	Logistic 5P Weighted	Logistic 5P Weighted	Logistic 5P Weighted
DataType:	Analysis Coefficients
Analyte:	TNF-alpha	MMP-9	IL-8	IL-10	IL-1beta	IL-1ra	Myeloperoxidase
Coefficient A	14.9355	24.7582	15.6112	16.0843	28.6581	18.9147	35.3622
Coefficient B	1.33388e+07	3.54938e+08	3.00222e+07	2.25549e+07	8444.46	21625.3	18224.8
Coefficient C	2.76934e+07	3.9929e+09	3.88543e+07	8.63949e+06	5272.07	100103	110674
Coefficient D	-1.52917	-1.29155	-1.28179	-1.68698	-8.44597	-1.37661	-1.7933
Coefficient F	0.538645	0.690443	0.673742	0.535403	0.10726	0.594916	0.437449
DataType:	R^2
Analyte:	TNF-alpha	MMP-9	IL-8	IL-10	IL-1beta	IL-1ra	Myeloperoxidase
Value	0.993805	0.985448	0.991729	0.992058	0.993178	0.926763	0.995717
DataType:	Audit Logs
UserId	Date	Message
DataType:	Warnings/Errors
Location	Status	Message
-- CRC --
CRC32: 98A3C9C8
