# Supplementary material for: Manuka Honey Reduces NETosis on an Electrospun Template Within a Therapeutic Window
Source: Polymers (Basel). 2020 Jun 26;12(6):1430. doi: 10.3390/polym12061430 (PMC7362002; doi:10.3390/polym12061430)
Supplement: Supplementary file 1 [file polymers-12-01430-s001.zip › Supplementary files 6 11 2020/Spreadsheet 5 Data for Figures 8 and 9.xlsx]

## Sheet: Sheet1
			Myeloperoxidase																	TNF alpha																	MMP-9
		LD Blank	LD 0.1% honey	LD 1% honey	LD 10% honey	SD Blank	SD 0.1% honey	SD 1% honey	SD 10% honey	TCP blank	TCP 100 nM PMA								LD Blank	LD 0.1% honey	LD 1% honey	LD 10% honey	SD Blank	SD 0.1% honey	SD 1% honey	SD 10% honey	TCP blank	TCP 100 nM PMA								LD Blank	LD 0.1% honey	LD 1% honey	LD 10% honey	SD Blank	SD 0.1% honey	SD 1% honey	SD 10% honey	TCP blank	TCP 100 nM PMA
3 hours	exp 1	72599.5		23268.7	118857	60458.1	45298.5	36700.2	40556.9	7823.28	283431		Max LOD				3 hours	exp 1	0		0	0	0	0	0	0	0	2.22601		Max LOD				3 hours	exp 1	8433.97		5538.98	20965.2	8493.24	3488.52	8726.2	4879.87	2061.34	70264		Max LOD
		43752.8	52049.5	23337.4	99563.9	95269.7	97650	39700.9	64768.1	26616.5	245145		1485500						0	0	0	0	0	0	0	0	0	6.5245		112000						6552.04	8377.04	3698.94	20449.2	14755.6	5983.59	6319.61	5872.06	6884.25	54716.6		1509500
		90335.9	57397.8	7716.58	40478.9	97554.6	37234.8	34204.4	58413.8	3139.81	109161		Min LOD						0	0	0	0	0	0	0	0	0	0		Min LOD						27826.6	11816	660.738	12665.5	14879.7	3540.99	10734.3	11333.8	2460	19934.7		Min LOD
		27635.6	50075.4	13786.7	87279.6	51884.3	28976.5	37387.9	77366.3	13483.1	216981		8.38569						0	0	0	0	0	0	0	0	0	0		0.632243						6454.47	9547.19	5538.98	15876.6	8029.57	2764.1	14137	13767.4	4879.87	61993.9		8.52117
	exp 2	19712.3	16718.9	9539.39	29255.4	20908.8	11128.3	47594.9	83420.9	9210.47	182472							exp 2	0.132455	0	0	0	0	0	0	0	0	0							exp 2	4817.01	7185.12	1413.12	3167.11	4108.45	1075.65	9153.14	8157.22	1034.81	38188.9
		11895.7	11966.2	13474	33404	22508.6	17109.4	47702.7	75571.4	5906.44	280473								0.132455	0.132455	0	0	0	0	0	0	0	0								3320.54	5661.26	3423.62	5775.85	3065.64	1500.25	7245.14	6946.03	720.323	38734.4
		12821.4	8658.89	13037.9	28978.9	32446.1	19671.4	64443.9	51857.1	15259.6	213410								0.132455	0	0	0	0	0	0	0	0	0								3948.22	4706.55	1858.7	4054.9	3631.66	1767.66	11210.3	4378.29	1413.12	41655.3
		11405.6	12463	8275.37	49274.6	23883.3	44082.1	63790.5	75383.2	10443.6	190973								0.132455	0	0	0	0	0	0	0	0	0								7486.24	4054.9	1158.27	7305.27	3116.29	3631.66	7245.14	8527.99	1242.09	50927.6
	exp 3	58927.4	5204.2	4819.09	21587.6	21587.6	9699.19	16270.2	48883.1	7959.41	383003							exp 3	0	0	0	0	0	0	0	0	0	1.46089							exp 3	8039.42	1209.59	3784.38	2259.97	9797.1	3505.19	9130.45	19137.7	1440.9	73734.6
		40747.5	2157.95	4667.6	27731.7	25041	8406.97	2523.82	26183.8	2277.95	367335								0	0	0	0	0	0	0	0	0	1.46089								13845.7	1760.29	2692.96	4938.3	11500.3	2692.96	2175.11	11731.2	1599.11	75364.9
		15720.6	3373.83	3373.83	29042.2	48728.4	10078.6	5518.74	29042.2	1981.73	409865								0	0	0	0	0	0	0	0	0	1.46089								5135.96	1841.93	2175.11	5838.77	11846.9	2431.47	4840.02	13370.2	503.133	86285.5
		29306.5	4592.42	8406.97	17953.3	27083.5	3790.73	2972.16	46654.3	844.986	287069								0	0	0	0	0	0	0	0	0	1.46089								7291.55	568.306	2431.47	3230.08	9351.7	1924.26	3230.08	13488.8	634.9	52573.9
6 hours	exp 1	78817.5	137453	41731	140559	90831.7	100140	271655	125492	14644.9	1485500						6 hours	exp 1	0	0	0	0	0	0	0	0	0	6.5245						6 hours	exp 1	13398.9	15626.7	7339.91	20449.2	5428.46	9547.19	28468.4	10495.6	5649.75	44294.9
		36776.5	42991.7	46663.6	201961	241846	169430	126403	132003	17032.2	1.17335e+06								0	0	0	0	0	2.22601	0	0	0	0								10020.1	6207.36	7683.84	23763.8	16503.5	14260.5	13890.5	15626.7	3383.85	24223.1
		103030	39235.8	38771.9	241846	220084	149132	383504	199707	21769.7	923208								0	0	0	0	0	0	0	0	0	0								23698.2	3175.66	7798.88	29945.5	7683.84	7454.35	31160.5	14631.7	5538.98	54716.6
		66860.8	56554.2	107499	263228	334182	134979	196561	121762	26900.1	427486								0	0	0	0	0	0	0	0	0	0								12543.7	6095.36	10853.9	27666.4	17892.2	5760.78	30890	17892.2	5872.06	16127
	exp 2	23623.7	57550.3	19876	60964.9	34176.7	40248.3	113717	59452.2	12320.4	341753							exp 2	0	0	0	0	0	0	0	1.48136	0	0							exp 2	7185.12	5604.14	2765.3	10042.8	2568.6	2617.5	9659.51	2043.45	874.726	13550.2
		29486.5	23364.9	17581.6	85702	40555	63790.5	141621	199523	13328.1	304221								0	0	0	0	0	0	0	0	0	0								5661.26	1200.03	1434.8	9914.73	4432.67	4624.04	8652.31	16894.5	1327.05	19494.6
		21999.5	31261.1	14657.2	113069	68957.8	74444.7	148134	89461.1	12320.4	165150								0	0	0	0	0	0	0	0	0	0								4706.55	1413.12	1566.27	15693.3	7728.89	5263.88	11539	5833.31	1284.43	5207.59
		24318	21284.4	27156.4	121450	48351.1	93274.7	122781	148688	21872.8	372228								0	0	0	0	0	0	0	0	0	0.132455								4054.9	1158.27	3527.33	20303.6	6238.72	4541.82	15203.9	9468.98	1813.06	22996
	exp 3	71606.5	17612.6	15830.1	66614.4	141472	20274.6	26311.8	106107	1810.19	233008							exp 3	0	0	0	0	0	0	0	0	0	0							exp 3	8472.73	5940.51	3139.32	8690.95	10246.3	3597.81	8800.45	14685.1	568.306	43266
		31312.1	12855.4	35162.5	49270.6	138265	36570.4	20868.3	146324	1924.02	214478								0	0	0	0	0	0	0	0	0	0								4162.64	3784.38	5940.51	3139.32	13965.1	3505.19	6350.7	23529.5	503.133	38023.3
		59419.8	4592.42	13372.6	91323.4	80017.7	61568.2	68838.5	241816	1325.39	252261								0	0	0	0	0	0	0	0	0	0								14866.1	1285.86	1924.26	8910.2	7824.36	5940.51	13607.6	36589.7	377.526	63146.7
		121552	5518.74	71084.9	79567.9	95097.5	21467.2	37995.1	41776.3	2972.16	249445								0	0	0	0	0	0	0	0	0	0								11041.2	1599.11	5535.52	7080.4	6350.7	5335.05	6454.03	9462.69	771.981	59843.5
3 hours																	3 hours																	3 hours
avg		36238.4	20423.4	11142	48617.3	43946.2	27760.6	33234.2	56508.4	8745.58	264110						avg		0.0441518	0.0120414	0	0	0	0	0	0	0	1.21617						avg		8595.97	5157.11	2864.61	8877.23	8548.02	2858.86	7845.54	10132.5	2072.82	55364.5
stdev		25961.5	21541	6633.61	33808.1	27852.2	26273.5	21971.4	19202.6	7250.71	89634.6						stdev		0.0652166	0.0399368	0	0	0	0	0	0	0	1.86626						stdev		6640.73	3727.41	1587.99	6820.75	4307.94	1312.52	3423.51	4426.52	1915.65	19074.5
6 hours																	6 hours																	6 hours
avg		55733.6	37522.8	37448.9	126296	127820	80443.2	138199	134343	12351.7	511840						avg		0	0	0	0	0	0.185501	0	0.123446	0	0.554746						avg		9984.29	4424.21	4959.15	15466.7	8905.28	6037.39	15389.7	14762.8	2330.4	33740.8
stdev		33428.3	36180.1	27838.1	72014.3	93070.6	49974.4	106008	58505.3	8782.95	434435						stdev		0	0	0	0	0	0.642594	0	0.42763	0	1.88037						stdev		5696.46	4101.96	3022.9	8775.07	4822.53	3182.58	9359.05	8965.69	2177.15	19417.8
	Min LOD	8.38569	8.38569	8.38569	8.38569	8.38569	8.38569	8.38569	8.38569	8.38569	8.38569							Min LOD	0.632243	0.632243	0.632243	0.632243	0.632243	0.632243	0.632243	0.632243	0.632243	0.632243							Min LOD	8.52117	8.52117	8.52117	8.52117	8.52117	8.52117	8.52117	8.52117	8.52117	8.52117
% NETosis
3 hours
avg		5.58277	3.14637	1.71649	7.48981	6.7702	4.2767	5.11995	8.7055	1.34731	40.6879
stdev		3.99954	3.31853	1.02195	5.20836	4.29082	4.0476	3.38484	2.95829	1.11702	13.8088
6 hours
avg		8.58614	5.78064	5.76925	19.4568	19.6915	12.3928	21.2905	20.6964	1.90286	78.8524
stdev		5.14985	5.57379	4.28865	11.0943	14.3381	7.69889	16.3312	9.01312	1.35307	66.9275
		0.00129187	0.00129187	0.00129187	0.00129187	0.00129187	0.00129187	0.00129187	0.00129187	0.00129187	0.00129187
																																LD: non par				SD: non par				LD: non par				SD: non par
																																LD Blank vs 1% Honey				SD Blank vs 0.1% honey,				LD Blank vs LD 0.1% honey				SD 0.1% honey vs 1% honey, 10% honey
																																1% honey vs 10% honey				SD 0.1% honey vs SD 1% honey, 10% honey				LD 0.1% honey vs LD 10% honey
																																								LD 1% honey vs LD 10% Honey
LD: non par,					SD: non par,					LD: 0.1%, 1% vs 10% Honey				SD: no statistical differences
LD blank vs LD 1% honey					SD 0.1% honey vs SD 10% Honey					non par
LD 0.1% honey vs LD 10% honey														SD vs LD: 1% honey
LD 1% honey vs 10% honey
[truncated: 49 more columns]
